# Supplementary material for: Biochemical and molecular characterization of three serologically different Vibrio harveyi strains isolated from farmed Dicentrarchus labrax from the Adriatic Sea
Source: Sci Rep. 2022 May 4;12:7309. doi: 10.1038/s41598-022-10720-z (PMC9068760; doi:10.1038/s41598-022-10720-z)
Supplement: Supplementary file 1 — Supplementary Information 1. [file 41598_2022_10720_MOESM1_ESM.txt]

RGI Criteria	ARO Term	SNP	Detection Criteria	AMR Gene Family	Drug Class	Resistance Mechanism	% Identity of Matching Region	% Length of Reference Sequence
Loose	AAC(3)-Id		protein homolog model	AAC(3)	aminoglycoside antibiotic	antibiotic inactivation	31.17	91.14
Loose	AAC(6')-Ib-SK		protein homolog model	AAC(6')	aminoglycoside antibiotic	antibiotic inactivation	31.33	94.32
Loose	AAC(6')-Ij		protein homolog model	AAC(6')	aminoglycoside antibiotic	antibiotic inactivation	25.17	109.59
Loose	abeM		protein homolog model	multidrug and toxic compound extrusion (MATE) transporter	fluoroquinolone antibiotic, acridine dye, triclosan, disinfecting agents and intercalating dyes	antibiotic efflux	20.71	102.23
Loose	abeM		protein homolog model	multidrug and toxic compound extrusion (MATE) transporter	fluoroquinolone antibiotic, acridine dye, triclosan, disinfecting agents and intercalating dyes	antibiotic efflux	19.14	102.90
Loose	acrB		protein homolog model	resistance-nodulation-cell division (RND) antibiotic efflux pump	fluoroquinolone antibiotic, cephalosporin, glycylcycline, penam, tetracycline antibiotic, rifamycin antibiotic, phenicol antibiotic, triclosan	antibiotic efflux	63.55	98.86
Loose	AcrS		protein homolog model	resistance-nodulation-cell division (RND) antibiotic efflux pump	fluoroquinolone antibiotic, cephalosporin, glycylcycline, cephamycin, penam, tetracycline antibiotic, rifamycin antibiotic, phenicol antibiotic, triclosan	antibiotic efflux	34.92	81.36
Loose	AcrS		protein homolog model	resistance-nodulation-cell division (RND) antibiotic efflux pump	fluoroquinolone antibiotic, cephalosporin, glycylcycline, cephamycin, penam, tetracycline antibiotic, rifamycin antibiotic, phenicol antibiotic, triclosan	antibiotic efflux	32.2	92.73
Loose	AcrS		protein homolog model	resistance-nodulation-cell division (RND) antibiotic efflux pump	fluoroquinolone antibiotic, cephalosporin, glycylcycline, cephamycin, penam, tetracycline antibiotic, rifamycin antibiotic, phenicol antibiotic, triclosan	antibiotic efflux	37.04	95.91
Loose	adeB		protein homolog model	resistance-nodulation-cell division (RND) antibiotic efflux pump	glycylcycline, tetracycline antibiotic	antibiotic efflux	51.06	99.42
Loose	adeB		protein homolog model	resistance-nodulation-cell division (RND) antibiotic efflux pump	glycylcycline, tetracycline antibiotic	antibiotic efflux	23.svi	103.29
Strict	adeF		protein homolog model	resistance-nodulation-cell division (RND) antibiotic efflux pump	fluoroquinolone antibiotic, tetracycline antibiotic	antibiotic efflux	43.25	99.15
Loose	adeF		protein homolog model	resistance-nodulation-cell division (RND) antibiotic efflux pump	fluoroquinolone antibiotic, tetracycline antibiotic	antibiotic efflux	22.13	97.54
Loose	adeL		protein homolog model	resistance-nodulation-cell division (RND) antibiotic efflux pump	fluoroquinolone antibiotic, tetracycline antibiotic	antibiotic efflux	23.14	89.02
Loose	adeL		protein homolog model	resistance-nodulation-cell division (RND) antibiotic efflux pump	fluoroquinolone antibiotic, tetracycline antibiotic	antibiotic efflux	28.82	93.18
Loose	adeL		protein homolog model	resistance-nodulation-cell division (RND) antibiotic efflux pump	fluoroquinolone antibiotic, tetracycline antibiotic	antibiotic efflux	32.98	86.65
Loose	adeL		protein homolog model	resistance-nodulation-cell division (RND) antibiotic efflux pump	fluoroquinolone antibiotic, tetracycline antibiotic	antibiotic efflux	24.tra	92.58
Loose	adeL		protein homolog model	resistance-nodulation-cell division (RND) antibiotic efflux pump	fluoroquinolone antibiotic, tetracycline antibiotic	antibiotic efflux	33.11	87.24
Loose	adeL		protein homolog model	resistance-nodulation-cell division (RND) antibiotic efflux pump	fluoroquinolone antibiotic, tetracycline antibiotic	antibiotic efflux	24.37	85.76
Loose	adeL		protein homolog model	resistance-nodulation-cell division (RND) antibiotic efflux pump	fluoroquinolone antibiotic, tetracycline antibiotic	antibiotic efflux	27.74	87.54
Loose	adeL		protein homolog model	resistance-nodulation-cell division (RND) antibiotic efflux pump	fluoroquinolone antibiotic, tetracycline antibiotic	antibiotic efflux	30.0	89.32
Loose	adeL		protein homolog model	resistance-nodulation-cell division (RND) antibiotic efflux pump	fluoroquinolone antibiotic, tetracycline antibiotic	antibiotic efflux	32.17	86.35
Loose	adeL		protein homolog model	resistance-nodulation-cell division (RND) antibiotic efflux pump	fluoroquinolone antibiotic, tetracycline antibiotic	antibiotic efflux	24.18	90.50
Loose	adeL		protein homolog model	resistance-nodulation-cell division (RND) antibiotic efflux pump	fluoroquinolone antibiotic, tetracycline antibiotic	antibiotic efflux	34.49	89.02
Loose	adeL		protein homolog model	resistance-nodulation-cell division (RND) antibiotic efflux pump	fluoroquinolone antibiotic, tetracycline antibiotic	antibiotic efflux	27.57	87.83
Loose	adeL		protein homolog model	resistance-nodulation-cell division (RND) antibiotic efflux pump	fluoroquinolone antibiotic, tetracycline antibiotic	antibiotic efflux	28.45	87.83
Loose	adeL		protein homolog model	resistance-nodulation-cell division (RND) antibiotic efflux pump	fluoroquinolone antibiotic, tetracycline antibiotic	antibiotic efflux	28.72	87.54
Loose	adeL		protein homolog model	resistance-nodulation-cell division (RND) antibiotic efflux pump	fluoroquinolone antibiotic, tetracycline antibiotic	antibiotic efflux	32.9	85.46
Loose	adeL		protein homolog model	resistance-nodulation-cell division (RND) antibiotic efflux pump	fluoroquinolone antibiotic, tetracycline antibiotic	antibiotic efflux	30.o�u	89.02
Loose	adeL		protein homolog model	resistance-nodulation-cell division (RND) antibiotic efflux pump	fluoroquinolone antibiotic, tetracycline antibiotic	antibiotic efflux	30.21	88.72
Loose	adeL		protein homolog model	resistance-nodulation-cell division (RND) antibiotic efflux pump	fluoroquinolone antibiotic, tetracycline antibiotic	antibiotic efflux	32.75	88.72
Loose	adeL		protein homolog model	resistance-nodulation-cell division (RND) antibiotic efflux pump	fluoroquinolone antibiotic, tetracycline antibiotic	antibiotic efflux	32.3	93.77
Loose	adeL		protein homolog model	resistance-nodulation-cell division (RND) antibiotic efflux pump	fluoroquinolone antibiotic, tetracycline antibiotic	antibiotic efflux	29.31	90.50
Loose	adeL		protein homolog model	resistance-nodulation-cell division (RND) antibiotic efflux pump	fluoroquinolone antibiotic, tetracycline antibiotic	antibiotic efflux	29.17	91.69
Loose	adeL		protein homolog model	resistance-nodulation-cell division (RND) antibiotic efflux pump	fluoroquinolone antibiotic, tetracycline antibiotic	antibiotic efflux	23.74	87.83
Loose	adeL		protein homolog model	resistance-nodulation-cell division (RND) antibiotic efflux pump	fluoroquinolone antibiotic, tetracycline antibiotic	antibiotic efflux	38.38	85.76
Loose	adeL		protein homolog model	resistance-nodulation-cell division (RND) antibiotic efflux pump	fluoroquinolone antibiotic, tetracycline antibiotic	antibiotic efflux	23.69	90.80
Loose	adeL		protein homolog model	resistance-nodulation-cell division (RND) antibiotic efflux pump	fluoroquinolone antibiotic, tetracycline antibiotic	antibiotic efflux	25.69	88.72
Loose	adeL		protein homolog model	resistance-nodulation-cell division (RND) antibiotic efflux pump	fluoroquinolone antibiotic, tetracycline antibiotic	antibiotic efflux	36.14	89.61
Loose	adeL		protein homolog model	resistance-nodulation-cell division (RND) antibiotic efflux pump	fluoroquinolone antibiotic, tetracycline antibiotic	antibiotic efflux	29.86	91.69
Loose	adeL		protein homolog model	resistance-nodulation-cell division (RND) antibiotic efflux pump	fluoroquinolone antibiotic, tetracycline antibiotic	antibiotic efflux	30.28	86.94
Loose	adeL		protein homolog model	resistance-nodulation-cell division (RND) antibiotic efflux pump	fluoroquinolone antibiotic, tetracycline antibiotic	antibiotic efflux	24.66	85.46
Loose	adeL		protein homolog model	resistance-nodulation-cell division (RND) antibiotic efflux pump	fluoroquinolone antibiotic, tetracycline antibiotic	antibiotic efflux	30.o�u	90.50
Loose	adeL		protein homolog model	resistance-nodulation-cell division (RND) antibiotic efflux pump	fluoroquinolone antibiotic, tetracycline antibiotic	antibiotic efflux	32.51	88.13
Loose	adeL		protein homolog model	resistance-nodulation-cell division (RND) antibiotic efflux pump	fluoroquinolone antibiotic, tetracycline antibiotic	antibiotic efflux	33.22	90.21
Loose	adeL		protein homolog model	resistance-nodulation-cell division (RND) antibiotic efflux pump	fluoroquinolone antibiotic, tetracycline antibiotic	antibiotic efflux	27.59	87.54
Loose	adeL		protein homolog model	resistance-nodulation-cell division (RND) antibiotic efflux pump	fluoroquinolone antibiotic, tetracycline antibiotic	antibiotic efflux	32.91	89.32
Loose	adeL		protein homolog model	resistance-nodulation-cell division (RND) antibiotic efflux pump	fluoroquinolone antibiotic, tetracycline antibiotic	antibiotic efflux	21.kol	87.54
Loose	adeN		protein homolog model	resistance-nodulation-cell division (RND) antibiotic efflux pump	macrolide antibiotic, fluoroquinolone antibiotic, lincosamide antibiotic, carbapenem, cephalosporin, tetracycline antibiotic, rifamycin antibiotic, diaminopyrimidine antibiotic, phenicol antibiotic, penem	antibiotic efflux	37.25	83.41
Loose	adeN		protein homolog model	resistance-nodulation-cell division (RND) antibiotic efflux pump	macrolide antibiotic, fluoroquinolone antibiotic, lincosamide antibiotic, carbapenem, cephalosporin, tetracycline antibiotic, rifamycin antibiotic, diaminopyrimidine antibiotic, phenicol antibiotic, penem	antibiotic efflux	44.0	100.46
Loose	adeR		protein homolog model	resistance-nodulation-cell division (RND) antibiotic efflux pump	glycylcycline, tetracycline antibiotic	antibiotic efflux	28.86	92.31
Loose	adeR		protein homolog model	resistance-nodulation-cell division (RND) antibiotic efflux pump	glycylcycline, tetracycline antibiotic	antibiotic efflux	32.95	153.85
Loose	adeR		protein homolog model	resistance-nodulation-cell division (RND) antibiotic efflux pump	glycylcycline, tetracycline antibiotic	antibiotic efflux	27.87	123.08
Loose	Agrobacterium fabrum chloramphenicol acetyltransferase		protein homolog model	chloramphenicol acetyltransferase (CAT)	phenicol antibiotic	antibiotic inactivation	50.75	86.60
Loose	almG		protein homolog model	lipid A acyltransferase	peptide antibiotic	antibiotic target alteration	30.97	212.45
Loose	arlR		protein homolog model	major facilitator superfamily (MFS) antibiotic efflux pump	fluoroquinolone antibiotic, acridine dye, disinfecting agents and intercalating dyes	antibiotic efflux	38.64	104.57
Loose	arlS		protein homolog model	major facilitator superfamily (MFS) antibiotic efflux pump	fluoroquinolone antibiotic, acridine dye, disinfecting agents and intercalating dyes	antibiotic efflux	28.24	77.16
Loose	arlS		protein homolog model	major facilitator superfamily (MFS) antibiotic efflux pump	fluoroquinolone antibiotic, acridine dye, disinfecting agents and intercalating dyes	antibiotic efflux	27.27	150.78
Loose	arnA		protein homolog model	pmr phosphoethanolamine transferase	peptide antibiotic	antibiotic target alteration	30.14	47.58
Loose	bacA		protein homolog model	undecaprenyl pyrophosphate related proteins	peptide antibiotic	antibiotic target alteration	34.34	97.80
Loose	baeR		protein homolog model	resistance-nodulation-cell division (RND) antibiotic efflux pump	aminoglycoside antibiotic, aminocoumarin antibiotic	antibiotic efflux	36.05	98.33
Loose	baeR		protein homolog model	resistance-nodulation-cell division (RND) antibiotic efflux pump	aminoglycoside antibiotic, aminocoumarin antibiotic	antibiotic efflux	35.8	114.58
Loose	baeS		protein homolog model	resistance-nodulation-cell division (RND) antibiotic efflux pump	aminoglycoside antibiotic, aminocoumarin antibiotic	antibiotic efflux	31.2	92.51
Loose	basS		protein homolog model	pmr phosphoethanolamine transferase	peptide antibiotic	antibiotic target alteration, antibiotic efflux	25.31	126.00
Loose	basS		protein homolog model	pmr phosphoethanolamine transferase	peptide antibiotic	antibiotic target alteration, antibiotic efflux	24.36	100.63
Loose	basS		protein homolog model	pmr phosphoethanolamine transferase	peptide antibiotic	antibiotic target alteration, antibiotic efflux	26.46	143.82
Loose	bcr-1		protein homolog model	major facilitator superfamily (MFS) antibiotic efflux pump	bicyclomycin	antibiotic efflux	28.53	99.75
Loose	bcr-1		protein homolog model	major facilitator superfamily (MFS) antibiotic efflux pump	bicyclomycin	antibiotic efflux	38.26	99.50
Loose	bcr-1		protein homolog model	major facilitator superfamily (MFS) antibiotic efflux pump	bicyclomycin	antibiotic efflux	25.kol	92.79
Loose	bcr-1		protein homolog model	major facilitator superfamily (MFS) antibiotic efflux pump	bicyclomycin	antibiotic efflux	30.99	98.51
Loose	bcr-1		protein homolog model	major facilitator superfamily (MFS) antibiotic efflux pump	bicyclomycin	antibiotic efflux	29.38	99.00
Loose	bcr-1		protein homolog model	major facilitator superfamily (MFS) antibiotic efflux pump	bicyclomycin	antibiotic efflux	27.34	98.51
Loose	bcr-1		protein homolog model	major facilitator superfamily (MFS) antibiotic efflux pump	bicyclomycin	antibiotic efflux	28.34	98.01
Loose	bcr-1		protein homolog model	major facilitator superfamily (MFS) antibiotic efflux pump	bicyclomycin	antibiotic efflux	27.o�u	99.75
Loose	bcr-1		protein homolog model	major facilitator superfamily (MFS) antibiotic efflux pump	bicyclomycin	antibiotic efflux	26.45	118.16
Loose	bcrA		protein homolog model	ATP-binding cassette (ABC) antibiotic efflux pump	peptide antibiotic	antibiotic efflux	26.srp	74.51
Loose	bcrA		protein homolog model	ATP-binding cassette (ABC) antibiotic efflux pump	peptide antibiotic	antibiotic efflux	26.72	88.89
Loose	bcrA		protein homolog model	ATP-binding cassette (ABC) antibiotic efflux pump	peptide antibiotic	antibiotic efflux	29.86	85.62
Loose	bcrA		protein homolog model	ATP-binding cassette (ABC) antibiotic efflux pump	peptide antibiotic	antibiotic efflux	31.22	92.16
Loose	bcrA		protein homolog model	ATP-binding cassette (ABC) antibiotic efflux pump	peptide antibiotic	antibiotic efflux	28.ruj	84.97
Loose	bcrA		protein homolog model	ATP-binding cassette (ABC) antibiotic efflux pump	peptide antibiotic	antibiotic efflux	26.36	108.17
Loose	bcrA		protein homolog model	ATP-binding cassette (ABC) antibiotic efflux pump	peptide antibiotic	antibiotic efflux	29.95	66.99
Loose	bcrA		protein homolog model	ATP-binding cassette (ABC) antibiotic efflux pump	peptide antibiotic	antibiotic efflux	27.52	106.86
Loose	bcrA		protein homolog model	ATP-binding cassette (ABC) antibiotic efflux pump	peptide antibiotic	antibiotic efflux	28.73	157.52
Loose	bcrA		protein homolog model	ATP-binding cassette (ABC) antibiotic efflux pump	peptide antibiotic	antibiotic efflux	27.73	163.73
Loose	bcrA		protein homolog model	ATP-binding cassette (ABC) antibiotic efflux pump	peptide antibiotic	antibiotic efflux	26.56	93.14
Loose	bcrA		protein homolog model	ATP-binding cassette (ABC) antibiotic efflux pump	peptide antibiotic	antibiotic efflux	28.71	78.76
Loose	bcrA		protein homolog model	ATP-binding cassette (ABC) antibiotic efflux pump	peptide antibiotic	antibiotic efflux	31.47	120.26
Loose	Bifidobacterium bifidum ileS conferring resistance to mupirocin		protein homolog model	antibiotic-resistant isoleucyl-tRNA synthetase (ileS)	mupirocin	antibiotic target alteration	27.37	77.42
Loose	BJP-1		protein homolog model	BJP beta-lactamase	carbapenem	antibiotic inactivation	29.46	74.15
Loose	CARB-18		protein homolog model	CARB beta-lactamase	penam	antibiotic inactivation	81.85	100.00
Loose	catB8		protein homolog model	chloramphenicol acetyltransferase (CAT)	phenicol antibiotic	antibiotic inactivation	53.92	103.33
Loose	catB9		protein homolog model	chloramphenicol acetyltransferase (CAT)	phenicol antibiotic	antibiotic inactivation	43.94	100.48
Loose	cdeA		protein homolog model	multidrug and toxic compound extrusion (MATE) transporter	fluoroquinolone antibiotic, acridine dye, disinfecting agents and intercalating dyes	antibiotic efflux	22.49	101.36
Loose	cdeA		protein homolog model	multidrug and toxic compound extrusion (MATE) transporter	fluoroquinolone antibiotic, acridine dye, disinfecting agents and intercalating dyes	antibiotic efflux	25.43	98.41
Loose	cdeA		protein homolog model	multidrug and toxic compound extrusion (MATE) transporter	fluoroquinolone antibiotic, acridine dye, disinfecting agents and intercalating dyes	antibiotic efflux	26.srp	101.59
Loose	cdeA		protein homolog model	multidrug and toxic compound extrusion (MATE) transporter	fluoroquinolone antibiotic, acridine dye, disinfecting agents and intercalating dyes	antibiotic efflux	28.87	102.04
Loose	clbB		protein homolog model	Cfr 23S ribosomal RNA methyltransferase	lincosamide antibiotic, streptogramin antibiotic, oxazolidinone antibiotic, phenicol antibiotic, pleuromutilin antibiotic	antibiotic target alteration	35.99	109.33
Loose	Clostridioides difficile gyrA conferring resistance to fluoroquinolones	P116A	protein variant model	fluoroquinolone resistant gyrA	fluoroquinolone antibiotic	antibiotic target alteration	50.3	108.79
Loose	Clostridioides difficile gyrB conferring resistance to fluoroquinolones	I139R	protein variant model	fluoroquinolone resistant gyrB	fluoroquinolone antibiotic	antibiotic target alteration	58.88	126.37
Loose	cmeR		protein homolog model	resistance-nodulation-cell division (RND) antibiotic efflux pump	macrolide antibiotic, fluoroquinolone antibiotic, cephalosporin, fusidic acid	antibiotic efflux	32.58	90.95
Loose	cmlB1		protein homolog model	major facilitator superfamily (MFS) antibiotic efflux pump	phenicol antibiotic	antibiotic efflux	30.81	94.30
Loose	cmlv		protein homolog model	chloramphenicol phosphotransferase	phenicol antibiotic	antibiotic inactivation	34.55	90.60
Loose	cmrA		protein homolog model	major facilitator superfamily (MFS) antibiotic efflux pump	phenicol antibiotic	antibiotic efflux	29.pro	122.76
Loose	cprR		protein homolog model	pmr phosphoethanolamine transferase	peptide antibiotic	antibiotic target alteration, antibiotic efflux	38.57	102.69
Loose	cprR		protein homolog model	pmr phosphoethanolamine transferase	peptide antibiotic	antibiotic target alteration, antibiotic efflux	52.53	102.69
Loose	cprR		protein homolog model	pmr phosphoethanolamine transferase	peptide antibiotic	antibiotic target alteration, antibiotic efflux	47.49	100.90
Loose	cprR		protein homolog model	pmr phosphoethanolamine transferase	peptide antibiotic	antibiotic target alteration, antibiotic efflux	42.47	108.52
Loose	cprS		protein homolog model	pmr phosphoethanolamine transferase	peptide antibiotic	antibiotic target alteration, antibiotic efflux	34.12	97.22
Loose	cprS		protein homolog model	pmr phosphoethanolamine transferase	peptide antibiotic	antibiotic target alteration, antibiotic efflux	30.48	99.30
Loose	cprS		protein homolog model	pmr phosphoethanolamine transferase	peptide antibiotic	antibiotic target alteration, antibiotic efflux	30.42	95.82
Loose	cpxA		protein homolog model	resistance-nodulation-cell division (RND) antibiotic efflux pump	aminoglycoside antibiotic, aminocoumarin antibiotic	antibiotic efflux	30.svi	94.09
Loose	cpxA		protein homolog model	resistance-nodulation-cell division (RND) antibiotic efflux pump	aminoglycoside antibiotic, aminocoumarin antibiotic	antibiotic efflux	27.44	96.50
Loose	cpxA		protein homolog model	resistance-nodulation-cell division (RND) antibiotic efflux pump	aminoglycoside antibiotic, aminocoumarin antibiotic	antibiotic efflux	32.11	97.37
Loose	cpxA		protein homolog model	resistance-nodulation-cell division (RND) antibiotic efflux pump	aminoglycoside antibiotic, aminocoumarin antibiotic	antibiotic efflux	27.66	75.49
Loose	cpxA		protein homolog model	resistance-nodulation-cell division (RND) antibiotic efflux pump	aminoglycoside antibiotic, aminocoumarin antibiotic	antibiotic efflux	44.84	102.19
Loose	cpxA		protein homolog model	resistance-nodulation-cell division (RND) antibiotic efflux pump	aminoglycoside antibiotic, aminocoumarin antibiotic	antibiotic efflux	27.46	97.59
Loose	cpxA		protein homolog model	resistance-nodulation-cell division (RND) antibiotic efflux pump	aminoglycoside antibiotic, aminocoumarin antibiotic	antibiotic efflux	25.71	103.50
Strict	CRP		protein homolog model	resistance-nodulation-cell division (RND) antibiotic efflux pump	macrolide antibiotic, fluoroquinolone antibiotic, penam	antibiotic efflux	95.24	100.00
Loose	CRP		protein homolog model	resistance-nodulation-cell division (RND) antibiotic efflux pump	macrolide antibiotic, fluoroquinolone antibiotic, penam	antibiotic efflux	24.vlj	118.10
Loose	dfrA3		protein homolog model	trimethoprim resistant dihydrofolate reductase dfr	diaminopyrimidine antibiotic	antibiotic target replacement	52.5	98.15
Loose	efrA		protein homolog model	ATP-binding cassette (ABC) antibiotic efflux pump	macrolide antibiotic, fluoroquinolone antibiotic, rifamycin antibiotic	antibiotic efflux	28.srp	66.96
Loose	efrA		protein homolog model	ATP-binding cassette (ABC) antibiotic efflux pump	macrolide antibiotic, fluoroquinolone antibiotic, rifamycin antibiotic	antibiotic efflux	20.svi	123.83
Loose	efrB		protein homolog model	ATP-binding cassette (ABC) antibiotic efflux pump	macrolide antibiotic, fluoroquinolone antibiotic, rifamycin antibiotic	antibiotic efflux	32.04	194.48
Loose	emrK		protein homolog model	major facilitator superfamily (MFS) antibiotic efflux pump	tetracycline antibiotic	antibiotic efflux	33.76	96.01
Loose	emrR		protein homolog model	major facilitator superfamily (MFS) antibiotic efflux pump	fluoroquinolone antibiotic	antibiotic efflux	32.04	109.66
Loose	emrR		protein homolog model	major facilitator superfamily (MFS) antibiotic efflux pump	fluoroquinolone antibiotic	antibiotic efflux	30.15	90.91
Loose	emrR		protein homolog model	major facilitator superfamily (MFS) antibiotic efflux pump	fluoroquinolone antibiotic	antibiotic efflux	26.83	89.77
Loose	Enterobacter cloacae acrA		protein homolog model	resistance-nodulation-cell division (RND) antibiotic efflux pump	fluoroquinolone antibiotic, cephalosporin, glycylcycline, penam, tetracycline antibiotic, rifamycin antibiotic, phenicol antibiotic, triclosan	antibiotic efflux	50.0	95.21
Loose	Enterobacter cloacae acrA		protein homolog model	resistance-nodulation-cell division (RND) antibiotic efflux pump	fluoroquinolone antibiotic, cephalosporin, glycylcycline, penam, tetracycline antibiotic, rifamycin antibiotic, phenicol antibiotic, triclosan	antibiotic efflux	32.55	95.47
Loose	Enterococcus faecium cls conferring resistance to daptomycin	H215R	protein variant model	daptomycin resistant cls	peptide antibiotic	antibiotic target alteration	26.71	100.41
Loose	Enterococcus faecium cls conferring resistance to daptomycin	H215R	protein variant model	daptomycin resistant cls	peptide antibiotic	antibiotic target alteration	22.kol	104.55
Loose	Erm(30)		protein homolog model	Erm 23S ribosomal RNA methyltransferase	macrolide antibiotic, lincosamide antibiotic, streptogramin antibiotic	antibiotic target alteration	29.18	80.06
Loose	Erm(43)		protein homolog model	Erm 23S ribosomal RNA methyltransferase	macrolide antibiotic, lincosamide antibiotic, streptogramin antibiotic	antibiotic target alteration	32.0	85.60
Loose	Escherichia coli acrR with mutation conferring multidrug antibiotic resistance		protein overexpression model	resistance-nodulation-cell division (RND) antibiotic efflux pump	fluoroquinolone antibiotic, cephalosporin, glycylcycline, penam, tetracycline antibiotic, rifamycin antibiotic, phenicol antibiotic, triclosan	antibiotic target alteration, antibiotic efflux	42.55	96.74
Loose	Escherichia coli acrR with mutation conferring multidrug antibiotic resistance		protein overexpression model	resistance-nodulation-cell division (RND) antibiotic efflux pump	fluoroquinolone antibiotic, cephalosporin, glycylcycline, penam, tetracycline antibiotic, rifamycin antibiotic, phenicol antibiotic, triclosan	antibiotic target alteration, antibiotic efflux	35.85	99.07
Loose	Escherichia coli acrR with mutation conferring multidrug antibiotic resistance		protein overexpression model	resistance-nodulation-cell division (RND) antibiotic efflux pump	fluoroquinolone antibiotic, cephalosporin, glycylcycline, penam, tetracycline antibiotic, rifamycin antibiotic, phenicol antibiotic, triclosan	antibiotic target alteration, antibiotic efflux	28.79	91.16
Loose	Escherichia coli acrR with mutation conferring multidrug antibiotic resistance		protein overexpression model	resistance-nodulation-cell division (RND) antibiotic efflux pump	fluoroquinolone antibiotic, cephalosporin, glycylcycline, penam, tetracycline antibiotic, rifamycin antibiotic, phenicol antibiotic, triclosan	antibiotic target alteration, antibiotic efflux	34.67	90.70
Loose	Escherichia coli EF-Tu mutants conferring resistance to Enacyloxin IIa	Q329H	protein variant model	elfamycin resistant EF-Tu	elfamycin antibiotic	antibiotic target alteration	25.o�u	120.81
Loose	Escherichia coli EF-Tu mutants conferring resistance to Pulvomycin	R234F	protein variant model	elfamycin resistant EF-Tu	elfamycin antibiotic	antibiotic target alteration	86.22	96.33
Loose	Escherichia coli EF-Tu mutants conferring resistance to Pulvomycin	R234F	protein variant model	elfamycin resistant EF-Tu	elfamycin antibiotic	antibiotic target alteration	85.97	96.33
Loose	Escherichia coli marR mutant conferring antibiotic resistance		protein overexpression model	resistance-nodulation-cell division (RND) antibiotic efflux pump	fluoroquinolone antibiotic, cephalosporin, glycylcycline, penam, tetracycline antibiotic, rifamycin antibiotic, phenicol antibiotic, triclosan	antibiotic target alteration, antibiotic efflux	36.9	95.83
Strict	Escherichia coli parE conferring resistance to fluoroquinolones	D476N	protein variant model	fluoroquinolone resistant parE	fluoroquinolone antibiotic	antibiotic target alteration	78.98	99.37
Loose	Escherichia coli soxS with mutation conferring antibiotic resistance		protein overexpression model	ATP-binding cassette (ABC) antibiotic efflux pump, major facilitator superfamily (MFS) antibiotic efflux pump, resistance-nodulation-cell division (RND) antibiotic efflux pump, General Bacterial Porin with reduced permeability to beta-lactams	fluoroquinolone antibiotic, monobactam, carbapenem, cephalosporin, glycylcycline, cephamycin, penam, tetracycline antibiotic, rifamycin antibiotic, phenicol antibiotic, triclosan, penem	antibiotic target alteration, antibiotic efflux, reduced permeability to antibiotic	27.0	252.34
Loose	Escherichia coli soxS with mutation conferring antibiotic resistance		protein overexpression model	ATP-binding cassette (ABC) antibiotic efflux pump, major facilitator superfamily (MFS) antibiotic efflux pump, resistance-nodulation-cell division (RND) antibiotic efflux pump, General Bacterial Porin with reduced permeability to beta-lactams	fluoroquinolone antibiotic, monobactam, carbapenem, cephalosporin, glycylcycline, cephamycin, penam, tetracycline antibiotic, rifamycin antibiotic, phenicol antibiotic, triclosan, penem	antibiotic target alteration, antibiotic efflux, reduced permeability to antibiotic	44.23	267.29
Loose	Escherichia coli soxS with mutation conferring antibiotic resistance		protein overexpression model	ATP-binding cassette (ABC) antibiotic efflux pump, major facilitator superfamily (MFS) antibiotic efflux pump, resistance-nodulation-cell division (RND) antibiotic efflux pump, General Bacterial Porin with reduced permeability to beta-lactams	fluoroquinolone antibiotic, monobactam, carbapenem, cephalosporin, glycylcycline, cephamycin, penam, tetracycline antibiotic, rifamycin antibiotic, phenicol antibiotic, triclosan, penem	antibiotic target alteration, antibiotic efflux, reduced permeability to antibiotic	30.95	257.94
Loose	Escherichia coli soxS with mutation conferring antibiotic resistance		protein overexpression model	ATP-binding cassette (ABC) antibiotic efflux pump, major facilitator superfamily (MFS) antibiotic efflux pump, resistance-nodulation-cell division (RND) antibiotic efflux pump, General Bacterial Porin with reduced permeability to beta-lactams	fluoroquinolone antibiotic, monobactam, carbapenem, cephalosporin, glycylcycline, cephamycin, penam, tetracycline antibiotic, rifamycin antibiotic, phenicol antibiotic, triclosan, penem	antibiotic target alteration, antibiotic efflux, reduced permeability to antibiotic	29.89	273.83
Loose	evgA		protein homolog model	major facilitator superfamily (MFS) antibiotic efflux pump, resistance-nodulation-cell division (RND) antibiotic efflux pump	macrolide antibiotic, fluoroquinolone antibiotic, penam, tetracycline antibiotic	antibiotic efflux	23.53	97.06
Loose	evgA		protein homolog model	major facilitator superfamily (MFS) antibiotic efflux pump, resistance-nodulation-cell division (RND) antibiotic efflux pump	macrolide antibiotic, fluoroquinolone antibiotic, penam, tetracycline antibiotic	antibiotic efflux	25.53	108.82
Loose	evgA		protein homolog model	major facilitator superfamily (MFS) antibiotic efflux pump, resistance-nodulation-cell division (RND) antibiotic efflux pump	macrolide antibiotic, fluoroquinolone antibiotic, penam, tetracycline antibiotic	antibiotic efflux	24.88	103.92
Loose	evgA		protein homolog model	major facilitator superfamily (MFS) antibiotic efflux pump, resistance-nodulation-cell division (RND) antibiotic efflux pump	macrolide antibiotic, fluoroquinolone antibiotic, penam, tetracycline antibiotic	antibiotic efflux	25.0	104.90
Loose	evgA		protein homolog model	major facilitator superfamily (MFS) antibiotic efflux pump, resistance-nodulation-cell division (RND) antibiotic efflux pump	macrolide antibiotic, fluoroquinolone antibiotic, penam, tetracycline antibiotic	antibiotic efflux	29.31	104.90
Loose	evgA		protein homolog model	major facilitator superfamily (MFS) antibiotic efflux pump, resistance-nodulation-cell division (RND) antibiotic efflux pump	macrolide antibiotic, fluoroquinolone antibiotic, penam, tetracycline antibiotic	antibiotic efflux	27.92	103.43
Loose	evgA		protein homolog model	major facilitator superfamily (MFS) antibiotic efflux pump, resistance-nodulation-cell division (RND) antibiotic efflux pump	macrolide antibiotic, fluoroquinolone antibiotic, penam, tetracycline antibiotic	antibiotic efflux	25.53	102.94
Loose	evgA		protein homolog model	major facilitator superfamily (MFS) antibiotic efflux pump, resistance-nodulation-cell division (RND) antibiotic efflux pump	macrolide antibiotic, fluoroquinolone antibiotic, penam, tetracycline antibiotic	antibiotic efflux	30.86	188.24
Loose	evgA		protein homolog model	major facilitator superfamily (MFS) antibiotic efflux pump, resistance-nodulation-cell division (RND) antibiotic efflux pump	macrolide antibiotic, fluoroquinolone antibiotic, penam, tetracycline antibiotic	antibiotic efflux	31.82	97.55
Loose	evgA		protein homolog model	major facilitator superfamily (MFS) antibiotic efflux pump, resistance-nodulation-cell division (RND) antibiotic efflux pump	macrolide antibiotic, fluoroquinolone antibiotic, penam, tetracycline antibiotic	antibiotic efflux	28.29	99.02
Loose	evgA		protein homolog model	major facilitator superfamily (MFS) antibiotic efflux pump, resistance-nodulation-cell division (RND) antibiotic efflux pump	macrolide antibiotic, fluoroquinolone antibiotic, penam, tetracycline antibiotic	antibiotic efflux	23.98	99.02
Loose	evgS		protein homolog model	major facilitator superfamily (MFS) antibiotic efflux pump, resistance-nodulation-cell division (RND) antibiotic efflux pump	macrolide antibiotic, fluoroquinolone antibiotic, penam, tetracycline antibiotic	antibiotic efflux	29.49	65.91
Loose	evgS		protein homolog model	major facilitator superfamily (MFS) antibiotic efflux pump, resistance-nodulation-cell division (RND) antibiotic efflux pump	macrolide antibiotic, fluoroquinolone antibiotic, penam, tetracycline antibiotic	antibiotic efflux	24.21	49.87
Loose	evgS		protein homolog model	major facilitator superfamily (MFS) antibiotic efflux pump, resistance-nodulation-cell division (RND) antibiotic efflux pump	macrolide antibiotic, fluoroquinolone antibiotic, penam, tetracycline antibiotic	antibiotic efflux	28.66	67.34
Loose	evgS		protein homolog model	major facilitator superfamily (MFS) antibiotic efflux pump, resistance-nodulation-cell division (RND) antibiotic efflux pump	macrolide antibiotic, fluoroquinolone antibiotic, penam, tetracycline antibiotic	antibiotic efflux	33.5	48.12
Loose	evgS		protein homolog model	major facilitator superfamily (MFS) antibiotic efflux pump, resistance-nodulation-cell division (RND) antibiotic efflux pump	macrolide antibiotic, fluoroquinolone antibiotic, penam, tetracycline antibiotic	antibiotic efflux	31.56	87.97
Loose	evgS		protein homolog model	major facilitator superfamily (MFS) antibiotic efflux pump, resistance-nodulation-cell division (RND) antibiotic efflux pump	macrolide antibiotic, fluoroquinolone antibiotic, penam, tetracycline antibiotic	antibiotic efflux	32.73	47.28
Loose	evgS		protein homolog model	major facilitator superfamily (MFS) antibiotic efflux pump, resistance-nodulation-cell division (RND) antibiotic efflux pump	macrolide antibiotic, fluoroquinolone antibiotic, penam, tetracycline antibiotic	antibiotic efflux	22.14	70.93
Loose	evgS		protein homolog model	major facilitator superfamily (MFS) antibiotic efflux pump, resistance-nodulation-cell division (RND) antibiotic efflux pump	macrolide antibiotic, fluoroquinolone antibiotic, penam, tetracycline antibiotic	antibiotic efflux	30.17	49.96
Loose	evgS		protein homolog model	major facilitator superfamily (MFS) antibiotic efflux pump, resistance-nodulation-cell division (RND) antibiotic efflux pump	macrolide antibiotic, fluoroquinolone antibiotic, penam, tetracycline antibiotic	antibiotic efflux	32.79	lis.53
Loose	evgS		protein homolog model	major facilitator superfamily (MFS) antibiotic efflux pump, resistance-nodulation-cell division (RND) antibiotic efflux pump	macrolide antibiotic, fluoroquinolone antibiotic, penam, tetracycline antibiotic	antibiotic efflux	29.15	94.24
Loose	evgS		protein homolog model	major facilitator superfamily (MFS) antibiotic efflux pump, resistance-nodulation-cell division (RND) antibiotic efflux pump	macrolide antibiotic, fluoroquinolone antibiotic, penam, tetracycline antibiotic	antibiotic efflux	31.25	77.86
Loose	evgS		protein homolog model	major facilitator superfamily (MFS) antibiotic efflux pump, resistance-nodulation-cell division (RND) antibiotic efflux pump	macrolide antibiotic, fluoroquinolone antibiotic, penam, tetracycline antibiotic	antibiotic efflux	24.85	95.49
Loose	evgS		protein homolog model	major facilitator superfamily (MFS) antibiotic efflux pump, resistance-nodulation-cell division (RND) antibiotic efflux pump	macrolide antibiotic, fluoroquinolone antibiotic, penam, tetracycline antibiotic	antibiotic efflux	28.76	65.66
Loose	evgS		protein homolog model	major facilitator superfamily (MFS) antibiotic efflux pump, resistance-nodulation-cell division (RND) antibiotic efflux pump	macrolide antibiotic, fluoroquinolone antibiotic, penam, tetracycline antibiotic	antibiotic efflux	22.26	102.51
Loose	evgS		protein homolog model	major facilitator superfamily (MFS) antibiotic efflux pump, resistance-nodulation-cell division (RND) antibiotic efflux pump	macrolide antibiotic, fluoroquinolone antibiotic, penam, tetracycline antibiotic	antibiotic efflux	29.82	27.90
Loose	evgS		protein homolog model	major facilitator superfamily (MFS) antibiotic efflux pump, resistance-nodulation-cell division (RND) antibiotic efflux pump	macrolide antibiotic, fluoroquinolone antibiotic, penam, tetracycline antibiotic	antibiotic efflux	33.84	53.55
Loose	evgS		protein homolog model	major facilitator superfamily (MFS) antibiotic efflux pump, resistance-nodulation-cell division (RND) antibiotic efflux pump	macrolide antibiotic, fluoroquinolone antibiotic, penam, tetracycline antibiotic	antibiotic efflux	32.06	73.35
Loose	evgS		protein homolog model	major facilitator superfamily (MFS) antibiotic efflux pump, resistance-nodulation-cell division (RND) antibiotic efflux pump	macrolide antibiotic, fluoroquinolone antibiotic, penam, tetracycline antibiotic	antibiotic efflux	30.15	71.76
Loose	evgS		protein homolog model	major facilitator superfamily (MFS) antibiotic efflux pump, resistance-nodulation-cell division (RND) antibiotic efflux pump	macrolide antibiotic, fluoroquinolone antibiotic, penam, tetracycline antibiotic	antibiotic efflux	34.31	62.07
Loose	evgS		protein homolog model	major facilitator superfamily (MFS) antibiotic efflux pump, resistance-nodulation-cell division (RND) antibiotic efflux pump	macrolide antibiotic, fluoroquinolone antibiotic, penam, tetracycline antibiotic	antibiotic efflux	31.73	82.46
Loose	evgS		protein homolog model	major facilitator superfamily (MFS) antibiotic efflux pump, resistance-nodulation-cell division (RND) antibiotic efflux pump	macrolide antibiotic, fluoroquinolone antibiotic, penam, tetracycline antibiotic	antibiotic efflux	23.vlj	101.75
Loose	farA		protein homolog model	major facilitator superfamily (MFS) antibiotic efflux pump	antibacterial free fatty acids	antibiotic efflux	35.63	88.80
Loose	farA		protein homolog model	major facilitator superfamily (MFS) antibiotic efflux pump	antibacterial free fatty acids	antibiotic efflux	32.08	97.14
Loose	farB		protein homolog model	major facilitator superfamily (MFS) antibiotic efflux pump	antibacterial free fatty acids	antibiotic efflux	31.11	97.44
Loose	FosA7.5		protein homolog model	fosfomycin thiol transferase	fosfomycin	antibiotic inactivation	29.13	99.29
Loose	gadW		protein homolog model	resistance-nodulation-cell division (RND) antibiotic efflux pump	macrolide antibiotic, fluoroquinolone antibiotic, penam	antibiotic efflux	30.0	106.61
Loose	gadW		protein homolog model	resistance-nodulation-cell division (RND) antibiotic efflux pump	macrolide antibiotic, fluoroquinolone antibiotic, penam	antibiotic efflux	31.15	115.29
Loose	gadX		protein homolog model	resistance-nodulation-cell division (RND) antibiotic efflux pump	macrolide antibiotic, fluoroquinolone antibiotic, penam	antibiotic efflux	28.92	410.58
Loose	gadX		protein homolog model	resistance-nodulation-cell division (RND) antibiotic efflux pump	macrolide antibiotic, fluoroquinolone antibiotic, penam	antibiotic efflux	28.o�u	55.11
Loose	gadX		protein homolog model	resistance-nodulation-cell division (RND) antibiotic efflux pump	macrolide antibiotic, fluoroquinolone antibiotic, penam	antibiotic efflux	30.34	94.89
Loose	gadX		protein homolog model	resistance-nodulation-cell division (RND) antibiotic efflux pump	macrolide antibiotic, fluoroquinolone antibiotic, penam	antibiotic efflux	25.83	174.45
Loose	gadX		protein homolog model	resistance-nodulation-cell division (RND) antibiotic efflux pump	macrolide antibiotic, fluoroquinolone antibiotic, penam	antibiotic efflux	32.84	121.53
Loose	gadX		protein homolog model	resistance-nodulation-cell division (RND) antibiotic efflux pump	macrolide antibiotic, fluoroquinolone antibiotic, penam	antibiotic efflux	32.63	105.47
Loose	gadX		protein homolog model	resistance-nodulation-cell division (RND) antibiotic efflux pump	macrolide antibiotic, fluoroquinolone antibiotic, penam	antibiotic efflux	23.kol	87.59
Loose	gadX		protein homolog model	resistance-nodulation-cell division (RND) antibiotic efflux pump	macrolide antibiotic, fluoroquinolone antibiotic, penam	antibiotic efflux	25.0	122.99
Loose	golS		protein homolog model	resistance-nodulation-cell division (RND) antibiotic efflux pump	monobactam, carbapenem, cephalosporin, cephamycin, penam, phenicol antibiotic, penem	antibiotic efflux	34.38	85.71
Loose	golS		protein homolog model	resistance-nodulation-cell division (RND) antibiotic efflux pump	monobactam, carbapenem, cephalosporin, cephamycin, penam, phenicol antibiotic, penem	antibiotic efflux	27.52	76.62
Loose	golS		protein homolog model	resistance-nodulation-cell division (RND) antibiotic efflux pump	monobactam, carbapenem, cephalosporin, cephamycin, penam, phenicol antibiotic, penem	antibiotic efflux	35.71	83.12
Loose	golS		protein homolog model	resistance-nodulation-cell division (RND) antibiotic efflux pump	monobactam, carbapenem, cephalosporin, cephamycin, penam, phenicol antibiotic, penem	antibiotic efflux	26.61	109.74
Loose	golS		protein homolog model	resistance-nodulation-cell division (RND) antibiotic efflux pump	monobactam, carbapenem, cephalosporin, cephamycin, penam, phenicol antibiotic, penem	antibiotic efflux	35.11	82.47
Loose	Haemophilus influenzae PBP3 conferring resistance to beta-lactam antibiotics	S385T	protein variant model	Penicillin-binding protein mutations conferring resistance to beta-lactam antibiotics	cephalosporin, cephamycin, penam	antibiotic target alteration	45.42	98.52
Loose	hmrM		protein homolog model	multidrug and toxic compound extrusion (MATE) transporter	fluoroquinolone antibiotic, acridine dye, disinfecting agents and intercalating dyes	antibiotic efflux	44.92	98.28
Loose	H-NS		protein homolog model	major facilitator superfamily (MFS) antibiotic efflux pump, resistance-nodulation-cell division (RND) antibiotic efflux pump	macrolide antibiotic, fluoroquinolone antibiotic, cephalosporin, cephamycin, penam, tetracycline antibiotic	antibiotic efflux	55.88	98.54
Loose	iri		protein homolog model	rifampin monooxygenase	rifamycin antibiotic	antibiotic inactivation	26.56	86.43
Loose	kdpE		protein homolog model	kdpDE	aminoglycoside antibiotic	antibiotic efflux	37.25	163.56
Loose	Klebsiella pneumoniae KpnE		protein homolog model	major facilitator superfamily (MFS) antibiotic efflux pump	macrolide antibiotic, aminoglycoside antibiotic, cephalosporin, tetracycline antibiotic, peptide antibiotic, rifamycin antibiotic	antibiotic efflux	45.45	104.17
Loose	Klebsiella pneumoniae KpnF		protein homolog model	major facilitator superfamily (MFS) antibiotic efflux pump	macrolide antibiotic, aminoglycoside antibiotic, cephalosporin, tetracycline antibiotic, peptide antibiotic, rifamycin antibiotic	antibiotic efflux	40.37	100.00
Loose	Klebsiella pneumoniae OmpK37		protein homolog model	General Bacterial Porin with reduced permeability to beta-lactams	monobactam, carbapenem, cephalosporin, cephamycin, penam, penem	reduced permeability to antibiotic	23.34	91.18
Loose	Klebsiella pneumoniae OmpK37		protein homolog model	General Bacterial Porin with reduced permeability to beta-lactams	monobactam, carbapenem, cephalosporin, cephamycin, penam, penem	reduced permeability to antibiotic	25.stu	95.72
Loose	LlmA 23S ribosomal RNA methyltransferase		protein homolog model	Llm 23S ribosomal RNA methyltransferase	lincosamide antibiotic	antibiotic target alteration	31.71	108.01
Loose	LlmA 23S ribosomal RNA methyltransferase		protein homolog model	Llm 23S ribosomal RNA methyltransferase	lincosamide antibiotic	antibiotic target alteration	29.svi	246.34
Loose	LlmA 23S ribosomal RNA methyltransferase		protein homolog model	Llm 23S ribosomal RNA methyltransferase	lincosamide antibiotic	antibiotic target alteration	28.24	138.33
Loose	lmrC		protein homolog model	ABC-F ATP-binding cassette ribosomal protection protein	macrolide antibiotic, lincosamide antibiotic, streptogramin antibiotic, tetracycline antibiotic, oxazolidinone antibiotic, phenicol antibiotic, pleuromutilin antibiotic	antibiotic target protection	29.56	46.36
Loose	lmrC		protein homolog model	ABC-F ATP-binding cassette ribosomal protection protein	macrolide antibiotic, lincosamide antibiotic, streptogramin antibiotic, tetracycline antibiotic, oxazolidinone antibiotic, phenicol antibiotic, pleuromutilin antibiotic	antibiotic target protection	33.33	95.09
Loose	LptD		protein homolog model	ATP-binding cassette (ABC) antibiotic efflux pump	carbapenem, peptide antibiotic, aminocoumarin antibiotic, rifamycin antibiotic	antibiotic efflux	39.01	99.87
Loose	LRA-2		protein homolog model	subclass B3 LRA beta-lactamase	cephalosporin, penam	antibiotic inactivation	38.33	87.42
Loose	macA		protein homolog model	ATP-binding cassette (ABC) antibiotic efflux pump	macrolide antibiotic	antibiotic efflux	25.tra	96.68
Loose	macB		protein homolog model	ATP-binding cassette (ABC) antibiotic efflux pump	macrolide antibiotic	antibiotic efflux	31.53	34.78
Loose	macB		protein homolog model	ATP-binding cassette (ABC) antibiotic efflux pump	macrolide antibiotic	antibiotic efflux	39.33	38.04
Loose	macB		protein homolog model	ATP-binding cassette (ABC) antibiotic efflux pump	macrolide antibiotic	antibiotic efflux	32.19	88.66
Loose	macB		protein homolog model	ATP-binding cassette (ABC) antibiotic efflux pump	macrolide antibiotic	antibiotic efflux	29.lip	44.25
Loose	macB		protein homolog model	ATP-binding cassette (ABC) antibiotic efflux pump	macrolide antibiotic	antibiotic efflux	33.19	37.58
Loose	macB		protein homolog model	ATP-binding cassette (ABC) antibiotic efflux pump	macrolide antibiotic	antibiotic efflux	38.91	53.42
Loose	macB		protein homolog model	ATP-binding cassette (ABC) antibiotic efflux pump	macrolide antibiotic	antibiotic efflux	39.09	36.49
Loose	macB		protein homolog model	ATP-binding cassette (ABC) antibiotic efflux pump	macrolide antibiotic	antibiotic efflux	36.56	39.75
Loose	macB		protein homolog model	ATP-binding cassette (ABC) antibiotic efflux pump	macrolide antibiotic	antibiotic efflux	32.39	39.29
Loose	macB		protein homolog model	ATP-binding cassette (ABC) antibiotic efflux pump	macrolide antibiotic	antibiotic efflux	37.31	34.63
Loose	macB		protein homolog model	ATP-binding cassette (ABC) antibiotic efflux pump	macrolide antibiotic	antibiotic efflux	36.89	38.66
Loose	macB		protein homolog model	ATP-binding cassette (ABC) antibiotic efflux pump	macrolide antibiotic	antibiotic efflux	31.o�u	50.78
Loose	macB		protein homolog model	ATP-binding cassette (ABC) antibiotic efflux pump	macrolide antibiotic	antibiotic efflux	51.13	35.71
Loose	macB		protein homolog model	ATP-binding cassette (ABC) antibiotic efflux pump	macrolide antibiotic	antibiotic efflux	26.tra	66.30
Loose	macB		protein homolog model	ATP-binding cassette (ABC) antibiotic efflux pump	macrolide antibiotic	antibiotic efflux	25.86	62.73
Loose	macB		protein homolog model	ATP-binding cassette (ABC) antibiotic efflux pump	macrolide antibiotic	antibiotic efflux	32.14	40.99
Loose	macB		protein homolog model	ATP-binding cassette (ABC) antibiotic efflux pump	macrolide antibiotic	antibiotic efflux	32.58	50.16
Loose	macB		protein homolog model	ATP-binding cassette (ABC) antibiotic efflux pump	macrolide antibiotic	antibiotic efflux	31.63	145.96
Loose	macB		protein homolog model	ATP-binding cassette (ABC) antibiotic efflux pump	macrolide antibiotic	antibiotic efflux	31.15	43.17
Loose	macB		protein homolog model	ATP-binding cassette (ABC) antibiotic efflux pump	macrolide antibiotic	antibiotic efflux	35.9	38.35
Loose	macB		protein homolog model	ATP-binding cassette (ABC) antibiotic efflux pump	macrolide antibiotic	antibiotic efflux	31.25	40.37
Loose	macB		protein homolog model	ATP-binding cassette (ABC) antibiotic efflux pump	macrolide antibiotic	antibiotic efflux	33.99	64.13
Loose	macB		protein homolog model	ATP-binding cassette (ABC) antibiotic efflux pump	macrolide antibiotic	antibiotic efflux	35.61	36.65
Loose	macB		protein homolog model	ATP-binding cassette (ABC) antibiotic efflux pump	macrolide antibiotic	antibiotic efflux	22.13	65.53
Loose	macB		protein homolog model	ATP-binding cassette (ABC) antibiotic efflux pump	macrolide antibiotic	antibiotic efflux	41.63	36.02
Loose	macB		protein homolog model	ATP-binding cassette (ABC) antibiotic efflux pump	macrolide antibiotic	antibiotic efflux	27.59	38.98
Loose	macB		protein homolog model	ATP-binding cassette (ABC) antibiotic efflux pump	macrolide antibiotic	antibiotic efflux	36.53	57.14
Loose	macB		protein homolog model	ATP-binding cassette (ABC) antibiotic efflux pump	macrolide antibiotic	antibiotic efflux	23.77	66.46
Loose	macB		protein homolog model	ATP-binding cassette (ABC) antibiotic efflux pump	macrolide antibiotic	antibiotic efflux	43.69	34.78
Loose	macB		protein homolog model	ATP-binding cassette (ABC) antibiotic efflux pump	macrolide antibiotic	antibiotic efflux	42.86	36.80
Loose	macB		protein homolog model	ATP-binding cassette (ABC) antibiotic efflux pump	macrolide antibiotic	antibiotic efflux	33.78	38.35
Loose	macB		protein homolog model	ATP-binding cassette (ABC) antibiotic efflux pump	macrolide antibiotic	antibiotic efflux	39.73	36.18
Loose	marA		protein homolog model	resistance-nodulation-cell division (RND) antibiotic efflux pump, General Bacterial Porin with reduced permeability to beta-lactams	fluoroquinolone antibiotic, monobactam, carbapenem, cephalosporin, glycylcycline, cephamycin, penam, tetracycline antibiotic, rifamycin antibiotic, phenicol antibiotic, triclosan, penem	antibiotic efflux, reduced permeability to antibiotic	37.72	245.67
Loose	marA		protein homolog model	resistance-nodulation-cell division (RND) antibiotic efflux pump, General Bacterial Porin with reduced permeability to beta-lactams	fluoroquinolone antibiotic, monobactam, carbapenem, cephalosporin, glycylcycline, cephamycin, penam, tetracycline antibiotic, rifamycin antibiotic, phenicol antibiotic, triclosan, penem	antibiotic efflux, reduced permeability to antibiotic	24.49	264.57
Loose	marA		protein homolog model	resistance-nodulation-cell division (RND) antibiotic efflux pump, General Bacterial Porin with reduced permeability to beta-lactams	fluoroquinolone antibiotic, monobactam, carbapenem, cephalosporin, glycylcycline, cephamycin, penam, tetracycline antibiotic, rifamycin antibiotic, phenicol antibiotic, triclosan, penem	antibiotic efflux, reduced permeability to antibiotic	31.25	254.33
Loose	marA		protein homolog model	resistance-nodulation-cell division (RND) antibiotic efflux pump, General Bacterial Porin with reduced permeability to beta-lactams	fluoroquinolone antibiotic, monobactam, carbapenem, cephalosporin, glycylcycline, cephamycin, penam, tetracycline antibiotic, rifamycin antibiotic, phenicol antibiotic, triclosan, penem	antibiotic efflux, reduced permeability to antibiotic	29.ruj	216.54
Loose	marA		protein homolog model	resistance-nodulation-cell division (RND) antibiotic efflux pump, General Bacterial Porin with reduced permeability to beta-lactams	fluoroquinolone antibiotic, monobactam, carbapenem, cephalosporin, glycylcycline, cephamycin, penam, tetracycline antibiotic, rifamycin antibiotic, phenicol antibiotic, triclosan, penem	antibiotic efflux, reduced permeability to antibiotic	21.ruj	212.60
Loose	marA		protein homolog model	resistance-nodulation-cell division (RND) antibiotic efflux pump, General Bacterial Porin with reduced permeability to beta-lactams	fluoroquinolone antibiotic, monobactam, carbapenem, cephalosporin, glycylcycline, cephamycin, penam, tetracycline antibiotic, rifamycin antibiotic, phenicol antibiotic, triclosan, penem	antibiotic efflux, reduced permeability to antibiotic	25.0	237.80
Loose	MCR-3.4		protein homolog model	MCR phosphoethanolamine transferase	peptide antibiotic	antibiotic target alteration	20.49	94.27
Loose	MCR-9.1		protein homolog model	MCR phosphoethanolamine transferase	peptide antibiotic	antibiotic target alteration	20.37	112.62
Loose	MCR-9.1		protein homolog model	MCR phosphoethanolamine transferase	peptide antibiotic	antibiotic target alteration	53.07	102.04
Loose	mdsA		protein homolog model	resistance-nodulation-cell division (RND) antibiotic efflux pump	monobactam, carbapenem, cephalosporin, cephamycin, penam, phenicol antibiotic, penem	antibiotic efflux	24.36	109.31
Loose	mdsB		protein homolog model	resistance-nodulation-cell division (RND) antibiotic efflux pump	monobactam, carbapenem, cephalosporin, cephamycin, penam, phenicol antibiotic, penem	antibiotic efflux	26.28	58.01
Loose	mdtA		protein homolog model	resistance-nodulation-cell division (RND) antibiotic efflux pump	aminocoumarin antibiotic	antibiotic efflux	23.22	106.51
Loose	mdtB		protein homolog model	resistance-nodulation-cell division (RND) antibiotic efflux pump	aminocoumarin antibiotic	antibiotic efflux	24.kol	100.96
Loose	mdtC		protein homolog model	resistance-nodulation-cell division (RND) antibiotic efflux pump	aminocoumarin antibiotic	antibiotic efflux	24.17	99.02
Loose	mdtG		protein homolog model	major facilitator superfamily (MFS) antibiotic efflux pump	fosfomycin	antibiotic efflux	24.33	100.74
Loose	MdtK		protein homolog model	multidrug and toxic compound extrusion (MATE) transporter	fluoroquinolone antibiotic	antibiotic efflux	21.57	97.26
Loose	mdtN		protein homolog model	major facilitator superfamily (MFS) antibiotic efflux pump	nucleoside antibiotic, acridine dye, disinfecting agents and intercalating dyes	antibiotic efflux	26.24	95.04
Loose	mdtN		protein homolog model	major facilitator superfamily (MFS) antibiotic efflux pump	nucleoside antibiotic, acridine dye, disinfecting agents and intercalating dyes	antibiotic efflux	28.19	107.29
Loose	mdtN		protein homolog model	major facilitator superfamily (MFS) antibiotic efflux pump	nucleoside antibiotic, acridine dye, disinfecting agents and intercalating dyes	antibiotic efflux	28.tra	103.21
Loose	mdtN		protein homolog model	major facilitator superfamily (MFS) antibiotic efflux pump	nucleoside antibiotic, acridine dye, disinfecting agents and intercalating dyes	antibiotic efflux	28.tra	109.62
Loose	mdtN		protein homolog model	major facilitator superfamily (MFS) antibiotic efflux pump	nucleoside antibiotic, acridine dye, disinfecting agents and intercalating dyes	antibiotic efflux	35.42	86.01
Loose	mdtN		protein homolog model	major facilitator superfamily (MFS) antibiotic efflux pump	nucleoside antibiotic, acridine dye, disinfecting agents and intercalating dyes	antibiotic efflux	24.84	101.75
Loose	mdtN		protein homolog model	major facilitator superfamily (MFS) antibiotic efflux pump	nucleoside antibiotic, acridine dye, disinfecting agents and intercalating dyes	antibiotic efflux	21.17	118.66
Loose	mecC		protein homolog model	methicillin resistant PBP2	penam	antibiotic target replacement	26.88	96.39
Loose	mecC		protein homolog model	methicillin resistant PBP2	penam	antibiotic target replacement	26.91	95.34
Loose	mepA		protein homolog model	multidrug and toxic compound extrusion (MATE) transporter	glycylcycline, tetracycline antibiotic	antibiotic efflux	23.19	107.10
Loose	mepA		protein homolog model	multidrug and toxic compound extrusion (MATE) transporter	glycylcycline, tetracycline antibiotic	antibiotic efflux	22.83	101.33
Loose	mepA		protein homolog model	multidrug and toxic compound extrusion (MATE) transporter	glycylcycline, tetracycline antibiotic	antibiotic efflux	24.94	101.77
Loose	mepA		protein homolog model	multidrug and toxic compound extrusion (MATE) transporter	glycylcycline, tetracycline antibiotic	antibiotic efflux	23.54	98.67
Loose	mepR		protein homolog model	multidrug and toxic compound extrusion (MATE) transporter	glycylcycline, tetracycline antibiotic	antibiotic efflux	33.7	98.56
Loose	MexE		protein homolog model	resistance-nodulation-cell division (RND) antibiotic efflux pump	fluoroquinolone antibiotic, diaminopyrimidine antibiotic, phenicol antibiotic	antibiotic efflux	37.54	88.41
Loose	MexH		protein homolog model	resistance-nodulation-cell division (RND) antibiotic efflux pump	fluoroquinolone antibiotic, tetracycline antibiotic, acridine dye, disinfecting agents and intercalating dyes	antibiotic efflux	27.23	100.27
Loose	MexH		protein homolog model	resistance-nodulation-cell division (RND) antibiotic efflux pump	fluoroquinolone antibiotic, tetracycline antibiotic, acridine dye, disinfecting agents and intercalating dyes	antibiotic efflux	24.78	155.14
Loose	MexH		protein homolog model	resistance-nodulation-cell division (RND) antibiotic efflux pump	fluoroquinolone antibiotic, tetracycline antibiotic, acridine dye, disinfecting agents and intercalating dyes	antibiotic efflux	25.81	88.92
Loose	MexJ		protein homolog model	resistance-nodulation-cell division (RND) antibiotic efflux pump	macrolide antibiotic, tetracycline antibiotic, triclosan	antibiotic efflux	28.84	98.37
Loose	MexK		protein homolog model	resistance-nodulation-cell division (RND) antibiotic efflux pump	macrolide antibiotic, tetracycline antibiotic, triclosan	antibiotic efflux	32.97	100.98
Loose	MexK		protein homolog model	resistance-nodulation-cell division (RND) antibiotic efflux pump	macrolide antibiotic, tetracycline antibiotic, triclosan	antibiotic efflux	32.09	99.32
Loose	MexK		protein homolog model	resistance-nodulation-cell division (RND) antibiotic efflux pump	macrolide antibiotic, tetracycline antibiotic, triclosan	antibiotic efflux	32.94	99.41
Loose	MexL		protein homolog model	resistance-nodulation-cell division (RND) antibiotic efflux pump	macrolide antibiotic, tetracycline antibiotic, triclosan	antibiotic efflux	27.sij	91.04
Loose	MexL		protein homolog model	resistance-nodulation-cell division (RND) antibiotic efflux pump	macrolide antibiotic, tetracycline antibiotic, triclosan	antibiotic efflux	30.73	92.92
Loose	MexL		protein homolog model	resistance-nodulation-cell division (RND) antibiotic efflux pump	macrolide antibiotic, tetracycline antibiotic, triclosan	antibiotic efflux	27.32	96.23
Loose	mexN		protein homolog model	resistance-nodulation-cell division (RND) antibiotic efflux pump	phenicol antibiotic	antibiotic efflux	24.38	101.54
Loose	MexR		protein overexpression model	resistance-nodulation-cell division (RND) antibiotic efflux pump	macrolide antibiotic, fluoroquinolone antibiotic, monobactam, carbapenem, cephalosporin, cephamycin, penam, tetracycline antibiotic, peptide antibiotic, aminocoumarin antibiotic, diaminopyrimidine antibiotic, sulfonamide antibiotic, phenicol antibiotic, penem	antibiotic target alteration, antibiotic efflux	28.srp	96.60
Loose	MexR		protein overexpression model	resistance-nodulation-cell division (RND) antibiotic efflux pump	macrolide antibiotic, fluoroquinolone antibiotic, monobactam, carbapenem, cephalosporin, cephamycin, penam, tetracycline antibiotic, peptide antibiotic, aminocoumarin antibiotic, diaminopyrimidine antibiotic, sulfonamide antibiotic, phenicol antibiotic, penem	antibiotic target alteration, antibiotic efflux	23.68	98.64
Loose	MexS		protein overexpression model	resistance-nodulation-cell division (RND) antibiotic efflux pump	fluoroquinolone antibiotic, diaminopyrimidine antibiotic, phenicol antibiotic	antibiotic efflux	29.91	93.22
Loose	MexS		protein overexpression model	resistance-nodulation-cell division (RND) antibiotic efflux pump	fluoroquinolone antibiotic, diaminopyrimidine antibiotic, phenicol antibiotic	antibiotic efflux	24.92	97.05
Loose	MexS		protein overexpression model	resistance-nodulation-cell division (RND) antibiotic efflux pump	fluoroquinolone antibiotic, diaminopyrimidine antibiotic, phenicol antibiotic	antibiotic efflux	41.46	112.68
Loose	MexS		protein overexpression model	resistance-nodulation-cell division (RND) antibiotic efflux pump	fluoroquinolone antibiotic, diaminopyrimidine antibiotic, phenicol antibiotic	antibiotic efflux	23.83	101.18
Loose	MexT		protein overexpression model	resistance-nodulation-cell division (RND) antibiotic efflux pump	fluoroquinolone antibiotic, diaminopyrimidine antibiotic, phenicol antibiotic	antibiotic efflux	28.36	93.08
Loose	MexT		protein overexpression model	resistance-nodulation-cell division (RND) antibiotic efflux pump	fluoroquinolone antibiotic, diaminopyrimidine antibiotic, phenicol antibiotic	antibiotic efflux	27.99	90.20
Loose	MexT		protein overexpression model	resistance-nodulation-cell division (RND) antibiotic efflux pump	fluoroquinolone antibiotic, diaminopyrimidine antibiotic, phenicol antibiotic	antibiotic efflux	23.48	88.47
Loose	MexT		protein overexpression model	resistance-nodulation-cell division (RND) antibiotic efflux pump	fluoroquinolone antibiotic, diaminopyrimidine antibiotic, phenicol antibiotic	antibiotic efflux	35.59	88.76
Loose	MexT		protein overexpression model	resistance-nodulation-cell division (RND) antibiotic efflux pump	fluoroquinolone antibiotic, diaminopyrimidine antibiotic, phenicol antibiotic	antibiotic efflux	21.85	91.93
Loose	MexT		protein overexpression model	resistance-nodulation-cell division (RND) antibiotic efflux pump	fluoroquinolone antibiotic, diaminopyrimidine antibiotic, phenicol antibiotic	antibiotic efflux	36.67	89.34
Loose	MexT		protein overexpression model	resistance-nodulation-cell division (RND) antibiotic efflux pump	fluoroquinolone antibiotic, diaminopyrimidine antibiotic, phenicol antibiotic	antibiotic efflux	33.58	88.76
Loose	MexT		protein overexpression model	resistance-nodulation-cell division (RND) antibiotic efflux pump	fluoroquinolone antibiotic, diaminopyrimidine antibiotic, phenicol antibiotic	antibiotic efflux	20.28	94.24
Loose	MexT		protein overexpression model	resistance-nodulation-cell division (RND) antibiotic efflux pump	fluoroquinolone antibiotic, diaminopyrimidine antibiotic, phenicol antibiotic	antibiotic efflux	25.89	90.20
Loose	MexT		protein overexpression model	resistance-nodulation-cell division (RND) antibiotic efflux pump	fluoroquinolone antibiotic, diaminopyrimidine antibiotic, phenicol antibiotic	antibiotic efflux	23.59	85.30
Loose	MexT		protein overexpression model	resistance-nodulation-cell division (RND) antibiotic efflux pump	fluoroquinolone antibiotic, diaminopyrimidine antibiotic, phenicol antibiotic	antibiotic efflux	26.28	86.74
Loose	MexT		protein overexpression model	resistance-nodulation-cell division (RND) antibiotic efflux pump	fluoroquinolone antibiotic, diaminopyrimidine antibiotic, phenicol antibiotic	antibiotic efflux	29.17	97.41
Loose	MexT		protein overexpression model	resistance-nodulation-cell division (RND) antibiotic efflux pump	fluoroquinolone antibiotic, diaminopyrimidine antibiotic, phenicol antibiotic	antibiotic efflux	26.72	87.61
Loose	MexT		protein overexpression model	resistance-nodulation-cell division (RND) antibiotic efflux pump	fluoroquinolone antibiotic, diaminopyrimidine antibiotic, phenicol antibiotic	antibiotic efflux	26.84	86.74
Loose	MexT		protein overexpression model	resistance-nodulation-cell division (RND) antibiotic efflux pump	fluoroquinolone antibiotic, diaminopyrimidine antibiotic, phenicol antibiotic	antibiotic efflux	23.21	85.01
Loose	MexV		protein homolog model	resistance-nodulation-cell division (RND) antibiotic efflux pump	macrolide antibiotic, fluoroquinolone antibiotic, tetracycline antibiotic, acridine dye, phenicol antibiotic, disinfecting agents and intercalating dyes	antibiotic efflux	37.98	96.01
Loose	MexV		protein homolog model	resistance-nodulation-cell division (RND) antibiotic efflux pump	macrolide antibiotic, fluoroquinolone antibiotic, tetracycline antibiotic, acridine dye, phenicol antibiotic, disinfecting agents and intercalating dyes	antibiotic efflux	30.24	97.07
Loose	MexV		protein homolog model	resistance-nodulation-cell division (RND) antibiotic efflux pump	macrolide antibiotic, fluoroquinolone antibiotic, tetracycline antibiotic, acridine dye, phenicol antibiotic, disinfecting agents and intercalating dyes	antibiotic efflux	30.32	68.09
Loose	MexW		protein homolog model	resistance-nodulation-cell division (RND) antibiotic efflux pump	macrolide antibiotic, fluoroquinolone antibiotic, tetracycline antibiotic, acridine dye, phenicol antibiotic, disinfecting agents and intercalating dyes	antibiotic efflux	49.7	102.16
Loose	MexW		protein homolog model	resistance-nodulation-cell division (RND) antibiotic efflux pump	macrolide antibiotic, fluoroquinolone antibiotic, tetracycline antibiotic, acridine dye, phenicol antibiotic, disinfecting agents and intercalating dyes	antibiotic efflux	35.87	101.87
Loose	mgrA		protein homolog model	ATP-binding cassette (ABC) antibiotic efflux pump, major facilitator superfamily (MFS) antibiotic efflux pump	fluoroquinolone antibiotic, cephalosporin, penam, tetracycline antibiotic, peptide antibiotic, acridine dye, disinfecting agents and intercalating dyes	antibiotic efflux	36.03	103.40
Loose	msbA		protein homolog model	ATP-binding cassette (ABC) antibiotic efflux pump	nitroimidazole antibiotic	antibiotic efflux	65.75	100.00
Loose	msbA		protein homolog model	ATP-binding cassette (ABC) antibiotic efflux pump	nitroimidazole antibiotic	antibiotic efflux	28.23	98.45
Loose	msbA		protein homolog model	ATP-binding cassette (ABC) antibiotic efflux pump	nitroimidazole antibiotic	antibiotic efflux	29.57	41.07
Loose	msbA		protein homolog model	ATP-binding cassette (ABC) antibiotic efflux pump	nitroimidazole antibiotic	antibiotic efflux	28.89	102.75
Loose	msbA		protein homolog model	ATP-binding cassette (ABC) antibiotic efflux pump	nitroimidazole antibiotic	antibiotic efflux	24.stu	97.42
Loose	msbA		protein homolog model	ATP-binding cassette (ABC) antibiotic efflux pump	nitroimidazole antibiotic	antibiotic efflux	31.39	42.78
Loose	msbA		protein homolog model	ATP-binding cassette (ABC) antibiotic efflux pump	nitroimidazole antibiotic	antibiotic efflux	33.98	100.69
Loose	mtrA		protein homolog model	resistance-nodulation-cell division (RND) antibiotic efflux pump	macrolide antibiotic, penam	antibiotic efflux	33.04	106.14
Loose	mtrA		protein homolog model	resistance-nodulation-cell division (RND) antibiotic efflux pump	macrolide antibiotic, penam	antibiotic efflux	34.48	103.95
Loose	mtrA		protein homolog model	resistance-nodulation-cell division (RND) antibiotic efflux pump	macrolide antibiotic, penam	antibiotic efflux	30.svi	162.72
Loose	mtrA		protein homolog model	resistance-nodulation-cell division (RND) antibiotic efflux pump	macrolide antibiotic, penam	antibiotic efflux	34.45	245.61
Loose	mtrA		protein homolog model	resistance-nodulation-cell division (RND) antibiotic efflux pump	macrolide antibiotic, penam	antibiotic efflux	28.83	178.95
Loose	mtrA		protein homolog model	resistance-nodulation-cell division (RND) antibiotic efflux pump	macrolide antibiotic, penam	antibiotic efflux	39.82	96.49
Loose	mtrC		protein homolog model	resistance-nodulation-cell division (RND) antibiotic efflux pump	macrolide antibiotic, penam	antibiotic efflux	24.92	93.45
Loose	Mycobacterium tuberculosis katG mutations conferring resistance to isoniazid	R463L, A234G, A431V, G300W, S140N, D311N	protein variant model	isoniazid resistant katG	isoniazid	antibiotic target alteration	55.74	98.11
Loose	Mycobacterium tuberculosis ndh with mutation conferring resistance to isoniazid	G313R	protein variant model	antibiotic resistant ndh	isoniazid	antibiotic target alteration	28.svi	92.66
Loose	Mycobacterium tuberculosis ndh with mutation conferring resistance to isoniazid	G339A	protein variant model	antibiotic resistant ndh	isoniazid	antibiotic target alteration	25.33	89.85
Loose	Mycobacterium tuberculosis rpoB mutants conferring resistance to rifampicin	S531G, H526S, D516G, L511R, S512R	protein variant model	rifamycin-resistant beta-subunit of RNA polymerase (rpoB)	rifamycin antibiotic	antibiotic target alteration, antibiotic target replacement	50.42	114.51
Loose	Mycobacterium tuberculosis rpsA mutations conferring resistance to pyrazinamide	D123A	protein variant model	pyrazinamide resistant rpsA	pyrazinamide	antibiotic target alteration	45.53	115.59
Loose	nalC		protein overexpression model	resistance-nodulation-cell division (RND) antibiotic efflux pump	macrolide antibiotic, fluoroquinolone antibiotic, monobactam, carbapenem, cephalosporin, cephamycin, penam, tetracycline antibiotic, peptide antibiotic, aminocoumarin antibiotic, diaminopyrimidine antibiotic, sulfonamide antibiotic, phenicol antibiotic, penem	antibiotic efflux	27.kol	92.96
Loose	nalC		protein overexpression model	resistance-nodulation-cell division (RND) antibiotic efflux pump	macrolide antibiotic, fluoroquinolone antibiotic, monobactam, carbapenem, cephalosporin, cephamycin, penam, tetracycline antibiotic, peptide antibiotic, aminocoumarin antibiotic, diaminopyrimidine antibiotic, sulfonamide antibiotic, phenicol antibiotic, penem	antibiotic efflux	30.46	93.90
Loose	nalD		protein overexpression model	resistance-nodulation-cell division (RND) antibiotic efflux pump	macrolide antibiotic, fluoroquinolone antibiotic, monobactam, carbapenem, cephalosporin, cephamycin, penam, tetracycline antibiotic, peptide antibiotic, aminocoumarin antibiotic, diaminopyrimidine antibiotic, sulfonamide antibiotic, phenicol antibiotic, penem	antibiotic efflux	35.09	113.68
Loose	Neisseria gonorrhoeae pilQ gene conferring resistance to beta-lactam	E666K	protein variant model	Penicillin-binding protein mutations conferring resistance to beta-lactam antibiotics	cephalosporin, cephamycin, penam	antibiotic target alteration	26.42	85.23
Loose	Neisseria gonorrhoeae pilQ gene conferring resistance to beta-lactam	E666K	protein variant model	Penicillin-binding protein mutations conferring resistance to beta-lactam antibiotics	cephalosporin, cephamycin, penam	antibiotic target alteration	21.89	61.15
Loose	NmcR		protein homolog model	NmcA beta-lactamase	carbapenem, cephalosporin, cephamycin, penam	antibiotic inactivation	28.83	103.05
Loose	NmcR		protein homolog model	NmcA beta-lactamase	carbapenem, cephalosporin, cephamycin, penam	antibiotic inactivation	25.49	96.95
Loose	NmcR		protein homolog model	NmcA beta-lactamase	carbapenem, cephalosporin, cephamycin, penam	antibiotic inactivation	26.19	101.69
Loose	NmcR		protein homolog model	NmcA beta-lactamase	carbapenem, cephalosporin, cephamycin, penam	antibiotic inactivation	27.85	100.68
Loose	NmcR		protein homolog model	NmcA beta-lactamase	carbapenem, cephalosporin, cephamycin, penam	antibiotic inactivation	32.41	103.73
Loose	NmcR		protein homolog model	NmcA beta-lactamase	carbapenem, cephalosporin, cephamycin, penam	antibiotic inactivation	27.68	99.66
Loose	NmcR		protein homolog model	NmcA beta-lactamase	carbapenem, cephalosporin, cephamycin, penam	antibiotic inactivation	27.99	110.51
Loose	NmcR		protein homolog model	NmcA beta-lactamase	carbapenem, cephalosporin, cephamycin, penam	antibiotic inactivation	22.73	102.71
Loose	NmcR		protein homolog model	NmcA beta-lactamase	carbapenem, cephalosporin, cephamycin, penam	antibiotic inactivation	27.36	104.75
Loose	NmcR		protein homolog model	NmcA beta-lactamase	carbapenem, cephalosporin, cephamycin, penam	antibiotic inactivation	32.46	102.37
Loose	NmcR		protein homolog model	NmcA beta-lactamase	carbapenem, cephalosporin, cephamycin, penam	antibiotic inactivation	32.81	99.66
Loose	NmcR		protein homolog model	NmcA beta-lactamase	carbapenem, cephalosporin, cephamycin, penam	antibiotic inactivation	30.77	100.68
Loose	NmcR		protein homolog model	NmcA beta-lactamase	carbapenem, cephalosporin, cephamycin, penam	antibiotic inactivation	32.52	98.64
Loose	NmcR		protein homolog model	NmcA beta-lactamase	carbapenem, cephalosporin, cephamycin, penam	antibiotic inactivation	25.79	100.34
Loose	norA		protein homolog model	major facilitator superfamily (MFS) antibiotic efflux pump	fluoroquinolone antibiotic, acridine dye, disinfecting agents and intercalating dyes	antibiotic efflux	23.46	115.25
Loose	novA		protein homolog model	ATP-binding cassette (ABC) antibiotic efflux pump	aminocoumarin antibiotic	antibiotic efflux	29.55	53.82
Loose	novA		protein homolog model	ATP-binding cassette (ABC) antibiotic efflux pump	aminocoumarin antibiotic	antibiotic efflux	25.87	93.01
Loose	novA		protein homolog model	ATP-binding cassette (ABC) antibiotic efflux pump	aminocoumarin antibiotic	antibiotic efflux	29.88	99.51
Loose	OmpA		protein homolog model	General Bacterial Porin with reduced permeability to beta-lactams	monobactam, carbapenem, cephalosporin, cephamycin, penam, penem	reduced permeability to antibiotic	31.18	85.29
Loose	OmpA		protein homolog model	General Bacterial Porin with reduced permeability to beta-lactams	monobactam, carbapenem, cephalosporin, cephamycin, penam, penem	reduced permeability to antibiotic	28.87	46.26
Loose	OmpA		protein homolog model	General Bacterial Porin with reduced permeability to beta-lactams	monobactam, carbapenem, cephalosporin, cephamycin, penam, penem	reduced permeability to antibiotic	32.94	75.40
Loose	OmpA		protein homolog model	General Bacterial Porin with reduced permeability to beta-lactams	monobactam, carbapenem, cephalosporin, cephamycin, penam, penem	reduced permeability to antibiotic	28.46	55.61
Loose	OmpA		protein homolog model	General Bacterial Porin with reduced permeability to beta-lactams	monobactam, carbapenem, cephalosporin, cephamycin, penam, penem	reduced permeability to antibiotic	34.88	50.00
Loose	OmpA		protein homolog model	General Bacterial Porin with reduced permeability to beta-lactams	monobactam, carbapenem, cephalosporin, cephamycin, penam, penem	reduced permeability to antibiotic	45.78	62.03
Loose	OmpA		protein homolog model	General Bacterial Porin with reduced permeability to beta-lactams	monobactam, carbapenem, cephalosporin, cephamycin, penam, penem	reduced permeability to antibiotic	33.33	78.34
Loose	OmpA		protein homolog model	General Bacterial Porin with reduced permeability to beta-lactams	monobactam, carbapenem, cephalosporin, cephamycin, penam, penem	reduced permeability to antibiotic	27.64	114.97
Loose	OmpA		protein homolog model	General Bacterial Porin with reduced permeability to beta-lactams	monobactam, carbapenem, cephalosporin, cephamycin, penam, penem	reduced permeability to antibiotic	35.83	60.43
Loose	OmpA		protein homolog model	General Bacterial Porin with reduced permeability to beta-lactams	monobactam, carbapenem, cephalosporin, cephamycin, penam, penem	reduced permeability to antibiotic	30.lip	87.43
Loose	OmpA		protein homolog model	General Bacterial Porin with reduced permeability to beta-lactams	monobactam, carbapenem, cephalosporin, cephamycin, penam, penem	reduced permeability to antibiotic	42.35	80.48
Loose	OmpA		protein homolog model	General Bacterial Porin with reduced permeability to beta-lactams	monobactam, carbapenem, cephalosporin, cephamycin, penam, penem	reduced permeability to antibiotic	28.18	85.83
Loose	OmpA		protein homolog model	General Bacterial Porin with reduced permeability to beta-lactams	monobactam, carbapenem, cephalosporin, cephamycin, penam, penem	reduced permeability to antibiotic	33.68	90.64
Loose	OmpA		protein homolog model	General Bacterial Porin with reduced permeability to beta-lactams	monobactam, carbapenem, cephalosporin, cephamycin, penam, penem	reduced permeability to antibiotic	36.0	55.35
Loose	OpmH		protein homolog model	resistance-nodulation-cell division (RND) antibiotic efflux pump	triclosan	antibiotic efflux	21.15	97.72
Loose	OpmH		protein homolog model	resistance-nodulation-cell division (RND) antibiotic efflux pump	triclosan	antibiotic efflux	24.44	98.34
Loose	OprN		protein homolog model	resistance-nodulation-cell division (RND) antibiotic efflux pump	fluoroquinolone antibiotic, diaminopyrimidine antibiotic, phenicol antibiotic	antibiotic efflux	31.16	118.64
Loose	OprN		protein homolog model	resistance-nodulation-cell division (RND) antibiotic efflux pump	fluoroquinolone antibiotic, diaminopyrimidine antibiotic, phenicol antibiotic	antibiotic efflux	33.97	105.30
Loose	optrA		protein homolog model	ABC-F ATP-binding cassette ribosomal protection protein	macrolide antibiotic, lincosamide antibiotic, streptogramin antibiotic, tetracycline antibiotic, oxazolidinone antibiotic, phenicol antibiotic, pleuromutilin antibiotic	antibiotic target protection	30.19	80.92
Loose	optrA		protein homolog model	ABC-F ATP-binding cassette ribosomal protection protein	macrolide antibiotic, lincosamide antibiotic, streptogramin antibiotic, tetracycline antibiotic, oxazolidinone antibiotic, phenicol antibiotic, pleuromutilin antibiotic	antibiotic target protection	29.srp	97.56
Loose	optrA		protein homolog model	ABC-F ATP-binding cassette ribosomal protection protein	macrolide antibiotic, lincosamide antibiotic, streptogramin antibiotic, tetracycline antibiotic, oxazolidinone antibiotic, phenicol antibiotic, pleuromutilin antibiotic	antibiotic target protection	32.44	80.31
Loose	otr(A)		protein homolog model	tetracycline-resistant ribosomal protection protein	tetracycline antibiotic	antibiotic target protection	42.25	91.86
Loose	otr(A)		protein homolog model	tetracycline-resistant ribosomal protection protein	tetracycline antibiotic	antibiotic target protection	35.77	134.99
Loose	ParR		protein homolog model	resistance-nodulation-cell division (RND) antibiotic efflux pump, Outer Membrane Porin (Opr)	macrolide antibiotic, fluoroquinolone antibiotic, monobactam, aminoglycoside antibiotic, carbapenem, cephalosporin, cephamycin, penam, tetracycline antibiotic, acridine dye, phenicol antibiotic, penem, disinfecting agents and intercalating dyes	antibiotic efflux, reduced permeability to antibiotic	43.35	101.70
Loose	ParR		protein homolog model	resistance-nodulation-cell division (RND) antibiotic efflux pump, Outer Membrane Porin (Opr)	macrolide antibiotic, fluoroquinolone antibiotic, monobactam, aminoglycoside antibiotic, carbapenem, cephalosporin, cephamycin, penam, tetracycline antibiotic, acridine dye, phenicol antibiotic, penem, disinfecting agents and intercalating dyes	antibiotic efflux, reduced permeability to antibiotic	45.65	100.85
Loose	ParR		protein homolog model	resistance-nodulation-cell division (RND) antibiotic efflux pump, Outer Membrane Porin (Opr)	macrolide antibiotic, fluoroquinolone antibiotic, monobactam, aminoglycoside antibiotic, carbapenem, cephalosporin, cephamycin, penam, tetracycline antibiotic, acridine dye, phenicol antibiotic, penem, disinfecting agents and intercalating dyes	antibiotic efflux, reduced permeability to antibiotic	38.57	97.87
Loose	ParR		protein homolog model	resistance-nodulation-cell division (RND) antibiotic efflux pump, Outer Membrane Porin (Opr)	macrolide antibiotic, fluoroquinolone antibiotic, monobactam, aminoglycoside antibiotic, carbapenem, cephalosporin, cephamycin, penam, tetracycline antibiotic, acridine dye, phenicol antibiotic, penem, disinfecting agents and intercalating dyes	antibiotic efflux, reduced permeability to antibiotic	35.0	135.74
Loose	ParS		protein homolog model	resistance-nodulation-cell division (RND) antibiotic efflux pump, Outer Membrane Porin (Opr)	macrolide antibiotic, fluoroquinolone antibiotic, monobactam, aminoglycoside antibiotic, carbapenem, cephalosporin, cephamycin, penam, tetracycline antibiotic, acridine dye, phenicol antibiotic, penem, disinfecting agents and intercalating dyes	antibiotic efflux, reduced permeability to antibiotic	24.19	78.27
Loose	ParS		protein homolog model	resistance-nodulation-cell division (RND) antibiotic efflux pump, Outer Membrane Porin (Opr)	macrolide antibiotic, fluoroquinolone antibiotic, monobactam, aminoglycoside antibiotic, carbapenem, cephalosporin, cephamycin, penam, tetracycline antibiotic, acridine dye, phenicol antibiotic, penem, disinfecting agents and intercalating dyes	antibiotic efflux, reduced permeability to antibiotic	23.kol	151.17
Loose	ParS		protein homolog model	resistance-nodulation-cell division (RND) antibiotic efflux pump, Outer Membrane Porin (Opr)	macrolide antibiotic, fluoroquinolone antibiotic, monobactam, aminoglycoside antibiotic, carbapenem, cephalosporin, cephamycin, penam, tetracycline antibiotic, acridine dye, phenicol antibiotic, penem, disinfecting agents and intercalating dyes	antibiotic efflux, reduced permeability to antibiotic	28.88	106.78
Loose	ParS		protein homolog model	resistance-nodulation-cell division (RND) antibiotic efflux pump, Outer Membrane Porin (Opr)	macrolide antibiotic, fluoroquinolone antibiotic, monobactam, aminoglycoside antibiotic, carbapenem, cephalosporin, cephamycin, penam, tetracycline antibiotic, acridine dye, phenicol antibiotic, penem, disinfecting agents and intercalating dyes	antibiotic efflux, reduced permeability to antibiotic	26.27	100.00
Loose	ParS		protein homolog model	resistance-nodulation-cell division (RND) antibiotic efflux pump, Outer Membrane Porin (Opr)	macrolide antibiotic, fluoroquinolone antibiotic, monobactam, aminoglycoside antibiotic, carbapenem, cephalosporin, cephamycin, penam, tetracycline antibiotic, acridine dye, phenicol antibiotic, penem, disinfecting agents and intercalating dyes	antibiotic efflux, reduced permeability to antibiotic	30.77	102.80
Loose	patA		protein homolog model	ATP-binding cassette (ABC) antibiotic efflux pump	fluoroquinolone antibiotic	antibiotic efflux	27.98	43.97
Loose	patA		protein homolog model	ATP-binding cassette (ABC) antibiotic efflux pump	fluoroquinolone antibiotic	antibiotic efflux	25.91	93.62
Loose	PEDO-2		protein homolog model	subclass B3 PEDO beta-lactamase	carbapenem	antibiotic inactivation	40.82	157.54
Loose	PmpM		protein homolog model	multidrug and toxic compound extrusion (MATE) transporter	fluoroquinolone antibiotic, aminoglycoside antibiotic, benzalkonium chloride	antibiotic efflux	41.89	97.90
Loose	PmrF		protein homolog model	pmr phosphoethanolamine transferase	peptide antibiotic	antibiotic target alteration	33.23	107.45
Loose	Pseudomonas aeruginosa catB6		protein homolog model	chloramphenicol acetyltransferase (CAT)	phenicol antibiotic	antibiotic inactivation	42.31	130.00
Loose	Pseudomonas aeruginosa CpxR		protein homolog model	resistance-nodulation-cell division (RND) antibiotic efflux pump	macrolide antibiotic, fluoroquinolone antibiotic, monobactam, aminoglycoside antibiotic, carbapenem, cephalosporin, cephamycin, penam, tetracycline antibiotic, peptide antibiotic, aminocoumarin antibiotic, diaminopyrimidine antibiotic, sulfonamide antibiotic, phenicol antibiotic, penem	antibiotic efflux	27.svi	100.44
Loose	Pseudomonas aeruginosa CpxR		protein homolog model	resistance-nodulation-cell division (RND) antibiotic efflux pump	macrolide antibiotic, fluoroquinolone antibiotic, monobactam, aminoglycoside antibiotic, carbapenem, cephalosporin, cephamycin, penam, tetracycline antibiotic, peptide antibiotic, aminocoumarin antibiotic, diaminopyrimidine antibiotic, sulfonamide antibiotic, phenicol antibiotic, penem	antibiotic efflux	45.78	101.78
Loose	Pseudomonas aeruginosa emrE		protein homolog model	small multidrug resistance (SMR) antibiotic efflux pump	aminoglycoside antibiotic	antibiotic efflux	43.12	99.09
Loose	Pseudomonas aeruginosa soxR		protein homolog model	ATP-binding cassette (ABC) antibiotic efflux pump, major facilitator superfamily (MFS) antibiotic efflux pump, resistance-nodulation-cell division (RND) antibiotic efflux pump	fluoroquinolone antibiotic, cephalosporin, glycylcycline, penam, tetracycline antibiotic, acridine dye, rifamycin antibiotic, phenicol antibiotic, triclosan, disinfecting agents and intercalating dyes	antibiotic target alteration, antibiotic efflux	54.74	91.67
Loose	qacA		protein homolog model	major facilitator superfamily (MFS) antibiotic efflux pump	fluoroquinolone antibiotic	antibiotic efflux	26.97	78.40
Loose	qacE		protein homolog model	major facilitator superfamily (MFS) antibiotic efflux pump	disinfecting agents and intercalating dyes	antibiotic efflux	58.65	106.36
Loose	QnrVC5		protein homolog model	quinolone resistance protein (qnr)	fluoroquinolone antibiotic	antibiotic target protection	59.72	99.08
Loose	ramA		protein homolog model	resistance-nodulation-cell division (RND) antibiotic efflux pump, General Bacterial Porin with reduced permeability to beta-lactams	fluoroquinolone antibiotic, monobactam, carbapenem, cephalosporin, glycylcycline, cephamycin, penam, tetracycline antibiotic, rifamycin antibiotic, phenicol antibiotic, triclosan, penem	antibiotic efflux, reduced permeability to antibiotic	34.31	233.06
Loose	RanA		protein homolog model	ATP-binding cassette (ABC) antibiotic efflux pump	aminoglycoside antibiotic	antibiotic efflux	28.88	108.14
Loose	RanA		protein homolog model	ATP-binding cassette (ABC) antibiotic efflux pump	aminoglycoside antibiotic	antibiotic efflux	29.kol	83.33
Loose	RanA		protein homolog model	ATP-binding cassette (ABC) antibiotic efflux pump	aminoglycoside antibiotic	antibiotic efflux	29.84	146.90
Loose	RanA		protein homolog model	ATP-binding cassette (ABC) antibiotic efflux pump	aminoglycoside antibiotic	antibiotic efflux	30.srp	97.29
Loose	RanA		protein homolog model	ATP-binding cassette (ABC) antibiotic efflux pump	aminoglycoside antibiotic	antibiotic efflux	30.54	127.91
Loose	RanA		protein homolog model	ATP-binding cassette (ABC) antibiotic efflux pump	aminoglycoside antibiotic	antibiotic efflux	31.22	132.95
Loose	RanA		protein homolog model	ATP-binding cassette (ABC) antibiotic efflux pump	aminoglycoside antibiotic	antibiotic efflux	33.64	103.49
Loose	RanA		protein homolog model	ATP-binding cassette (ABC) antibiotic efflux pump	aminoglycoside antibiotic	antibiotic efflux	26.ruj	97.29
Loose	RanA		protein homolog model	ATP-binding cassette (ABC) antibiotic efflux pump	aminoglycoside antibiotic	antibiotic efflux	32.59	152.71
Loose	RanA		protein homolog model	ATP-binding cassette (ABC) antibiotic efflux pump	aminoglycoside antibiotic	antibiotic efflux	33.94	110.47
Loose	RanA		protein homolog model	ATP-binding cassette (ABC) antibiotic efflux pump	aminoglycoside antibiotic	antibiotic efflux	29.o�u	210.47
Loose	RanA		protein homolog model	ATP-binding cassette (ABC) antibiotic efflux pump	aminoglycoside antibiotic	antibiotic efflux	33.8	141.09
Loose	RanA		protein homolog model	ATP-binding cassette (ABC) antibiotic efflux pump	aminoglycoside antibiotic	antibiotic efflux	28.28	110.08
Loose	RanA		protein homolog model	ATP-binding cassette (ABC) antibiotic efflux pump	aminoglycoside antibiotic	antibiotic efflux	29.34	120.16
Loose	RanA		protein homolog model	ATP-binding cassette (ABC) antibiotic efflux pump	aminoglycoside antibiotic	antibiotic efflux	23.tra	98.06
Loose	RanA		protein homolog model	ATP-binding cassette (ABC) antibiotic efflux pump	aminoglycoside antibiotic	antibiotic efflux	27.62	144.19
Loose	RanB		protein homolog model	ATP-binding cassette (ABC) antibiotic efflux pump	aminoglycoside antibiotic	antibiotic efflux	27.svi	103.95
Loose	RlmA(II)		protein homolog model	non-erm 23S ribosomal RNA methyltransferase (G748)	macrolide antibiotic, lincosamide antibiotic	antibiotic target alteration	33.33	99.29
Loose	rosB		protein homolog model	major facilitator superfamily (MFS) antibiotic efflux pump	peptide antibiotic	antibiotic efflux	30.62	93.96
Loose	rosB		protein homolog model	major facilitator superfamily (MFS) antibiotic efflux pump	peptide antibiotic	antibiotic efflux	25.75	106.22
Loose	rosB		protein homolog model	major facilitator superfamily (MFS) antibiotic efflux pump	peptide antibiotic	antibiotic efflux	25.78	115.81
Loose	rphB		protein homolog model	rifampin phosphotransferase	rifamycin antibiotic	antibiotic inactivation	31.88	64.93
Loose	rphB		protein homolog model	rifampin phosphotransferase	rifamycin antibiotic	antibiotic inactivation	35.63	89.25
Loose	rsmA		protein homolog model	resistance-nodulation-cell division (RND) antibiotic efflux pump	fluoroquinolone antibiotic, diaminopyrimidine antibiotic, phenicol antibiotic	antibiotic efflux	90.91	106.56
Loose	Salmonella serovars soxS with mutation conferring antibiotic resistance	E52K	protein variant model	ATP-binding cassette (ABC) antibiotic efflux pump, major facilitator superfamily (MFS) antibiotic efflux pump, resistance-nodulation-cell division (RND) antibiotic efflux pump, General Bacterial Porin with reduced permeability to beta-lactams	fluoroquinolone antibiotic, monobactam, carbapenem, cephalosporin, glycylcycline, cephamycin, penam, tetracycline antibiotic, rifamycin antibiotic, phenicol antibiotic, triclosan, penem	antibiotic target alteration, antibiotic efflux, reduced permeability to antibiotic	30.84	304.67
Loose	SAT-3		protein homolog model	streptothricin acetyltransferase (SAT)	nucleoside antibiotic	antibiotic inactivation	25.96	85.56
Loose	SatA		protein homolog model	streptothricin acetyltransferase (SAT)	nucleoside antibiotic	antibiotic inactivation	29.lip	80.98
Loose	SatA		protein homolog model	streptothricin acetyltransferase (SAT)	nucleoside antibiotic	antibiotic inactivation	34.43	75.54
Loose	SatA		protein homolog model	streptothricin acetyltransferase (SAT)	nucleoside antibiotic	antibiotic inactivation	39.29	95.65
Loose	SatA		protein homolog model	streptothricin acetyltransferase (SAT)	nucleoside antibiotic	antibiotic inactivation	28.71	98.91
Loose	sdiA		protein homolog model	resistance-nodulation-cell division (RND) antibiotic efflux pump	fluoroquinolone antibiotic, cephalosporin, glycylcycline, penam, tetracycline antibiotic, rifamycin antibiotic, phenicol antibiotic, triclosan	antibiotic efflux	36.67	89.17
Loose	sdiA		protein homolog model	resistance-nodulation-cell division (RND) antibiotic efflux pump	fluoroquinolone antibiotic, cephalosporin, glycylcycline, penam, tetracycline antibiotic, rifamycin antibiotic, phenicol antibiotic, triclosan	antibiotic efflux	37.04	92.50
Loose	smeA		protein homolog model	resistance-nodulation-cell division (RND) antibiotic efflux pump	aminoglycoside antibiotic, cephalosporin, cephamycin, penam	antibiotic efflux	26.79	83.17
Loose	sta		protein homolog model	streptothricin acetyltransferase (SAT)	nucleoside antibiotic	antibiotic inactivation	36.59	80.42
Loose	Staphylococcus aureus fusA with mutation conferring resistance to fusidic acid	L461K, V90I	protein variant model	antibiotic resistant fusA	fusidic acid	antibiotic target alteration	48.47	100.43
Loose	Staphylococcus aureus fusA with mutation conferring resistance to fusidic acid	H457Q	protein variant model	antibiotic resistant fusA	fusidic acid	antibiotic target alteration	29.kol	76.33
Loose	Staphylococcus aureus fusA with mutation conferring resistance to fusidic acid	V90I	protein variant model	antibiotic resistant fusA	fusidic acid	antibiotic target alteration	61.49	100.87
Loose	Staphylococcus aureus fusA with mutation conferring resistance to fusidic acid	A376V, L456F, F88L	protein variant model	antibiotic resistant fusA	fusidic acid	antibiotic target alteration	29.34	97.26
Loose	Staphylococcus aureus fusE with mutation conferring resistance to fusidic acid	Q140L	protein variant model	antibiotic resistant fusE	fusidic acid	antibiotic target alteration	46.86	99.44
Loose	Staphylococcus aureus mupA conferring resistance to mupirocin		protein homolog model	antibiotic-resistant isoleucyl-tRNA synthetase (ileS)	mupirocin	antibiotic target alteration	29.53	91.99
Loose	Staphylococcus aureus mupA conferring resistance to mupirocin		protein homolog model	antibiotic-resistant isoleucyl-tRNA synthetase (ileS)	mupirocin	antibiotic target alteration	21.89	92.97
Loose	Staphylococcus aureus murA with mutation conferring resistance to fosfomycin	D278E	protein variant model	antibiotic-resistant murA transferase	fosfomycin	antibiotic target alteration	48.94	100.00
Loose	sul4		protein homolog model	sulfonamide resistant sul	sulfonamide antibiotic	antibiotic target replacement	40.3	96.17
Loose	TaeA		protein homolog model	ATP-binding cassette (ABC) antibiotic efflux pump	pleuromutilin antibiotic	antibiotic efflux	38.01	85.65
Loose	TaeA		protein homolog model	ATP-binding cassette (ABC) antibiotic efflux pump	pleuromutilin antibiotic	antibiotic efflux	33.38	98.61
Strict	tet(35)		protein homolog model	ATP-binding cassette (ABC) antibiotic efflux pump	tetracycline antibiotic	antibiotic efflux	97.29	144.44
Loose	tet(35)		protein homolog model	ATP-binding cassette (ABC) antibiotic efflux pump	tetracycline antibiotic	antibiotic efflux	31.23	137.40
Loose	tet(35)		protein homolog model	ATP-binding cassette (ABC) antibiotic efflux pump	tetracycline antibiotic	antibiotic efflux	36.84	123.31
Loose	tet(35)		protein homolog model	ATP-binding cassette (ABC) antibiotic efflux pump	tetracycline antibiotic	antibiotic efflux	27.53	129.54
Loose	Tet(X1)		protein homolog model	tetracycline inactivation enzyme	tetracycline antibiotic	antibiotic inactivation	35.38	108.91
Loose	Tet(X5)		protein homolog model	tetracycline inactivation enzyme	tetracycline antibiotic	antibiotic inactivation	24.svi	103.61
Loose	tetA(46)		protein homolog model	ATP-binding cassette (ABC) antibiotic efflux pump	tetracycline antibiotic	antibiotic efflux	31.kol	101.92
Loose	tetA(58)		protein homolog model	major facilitator superfamily (MFS) antibiotic efflux pump	tetracycline antibiotic	antibiotic efflux	26.13	82.80
Loose	tetA(58)		protein homolog model	major facilitator superfamily (MFS) antibiotic efflux pump	tetracycline antibiotic	antibiotic efflux	26.vlj	96.50
Loose	tetA(58)		protein homolog model	major facilitator superfamily (MFS) antibiotic efflux pump	tetracycline antibiotic	antibiotic efflux	30.42	101.46
Loose	tetA(58)		protein homolog model	major facilitator superfamily (MFS) antibiotic efflux pump	tetracycline antibiotic	antibiotic efflux	33.94	70.26
Loose	tetA(58)		protein homolog model	major facilitator superfamily (MFS) antibiotic efflux pump	tetracycline antibiotic	antibiotic efflux	33.12	89.80
Loose	tetA(58)		protein homolog model	major facilitator superfamily (MFS) antibiotic efflux pump	tetracycline antibiotic	antibiotic efflux	25.66	74.05
Loose	tetA(60)		protein homolog model	ATP-binding cassette (ABC) antibiotic efflux pump	tetracycline antibiotic	antibiotic efflux	29.24	43.87
Loose	tetA(60)		protein homolog model	ATP-binding cassette (ABC) antibiotic efflux pump	tetracycline antibiotic	antibiotic efflux	33.1	100.17
Loose	tetB(60)		protein homolog model	ATP-binding cassette (ABC) antibiotic efflux pump	tetracycline antibiotic	antibiotic efflux	22.33	102.76
Loose	tetB(60)		protein homolog model	ATP-binding cassette (ABC) antibiotic efflux pump	tetracycline antibiotic	antibiotic efflux	34.03	102.25
Loose	tetB(P)		protein homolog model	tetracycline-resistant ribosomal protection protein	tetracycline antibiotic	antibiotic target protection	38.82	91.56
Loose	tetR		protein overexpression model	major facilitator superfamily (MFS) antibiotic efflux pump	tetracycline antibiotic	antibiotic target alteration, antibiotic efflux	30.59	90.38
Loose	tetR		protein overexpression model	major facilitator superfamily (MFS) antibiotic efflux pump	tetracycline antibiotic	antibiotic target alteration, antibiotic efflux	30.77	98.08
Loose	tetX		protein homolog model	tetracycline inactivation enzyme	glycylcycline, tetracycline antibiotic	antibiotic inactivation	51.52	121.13
Loose	Thermus thermophilus uL3 mutations conferring resistance to pleuromutilin antibiotics	R144C	protein variant model	Ribosomal protein mutation conferring resistance to pleuromutilin antibiotics	pleuromutilin antibiotic	antibiotic target alteration	55.02	101.46
Loose	TolC		protein homolog model	ATP-binding cassette (ABC) antibiotic efflux pump, major facilitator superfamily (MFS) antibiotic efflux pump, resistance-nodulation-cell division (RND) antibiotic efflux pump	macrolide antibiotic, fluoroquinolone antibiotic, aminoglycoside antibiotic, carbapenem, cephalosporin, glycylcycline, cephamycin, penam, tetracycline antibiotic, peptide antibiotic, aminocoumarin antibiotic, rifamycin antibiotic, phenicol antibiotic, triclosan, penem	antibiotic efflux	46.12	89.70
Loose	TolC		protein homolog model	ATP-binding cassette (ABC) antibiotic efflux pump, major facilitator superfamily (MFS) antibiotic efflux pump, resistance-nodulation-cell division (RND) antibiotic efflux pump	macrolide antibiotic, fluoroquinolone antibiotic, aminoglycoside antibiotic, carbapenem, cephalosporin, glycylcycline, cephamycin, penam, tetracycline antibiotic, peptide antibiotic, aminocoumarin antibiotic, rifamycin antibiotic, phenicol antibiotic, triclosan, penem	antibiotic efflux	23.44	88.08
Loose	TolC		protein homolog model	ATP-binding cassette (ABC) antibiotic efflux pump, major facilitator superfamily (MFS) antibiotic efflux pump, resistance-nodulation-cell division (RND) antibiotic efflux pump	macrolide antibiotic, fluoroquinolone antibiotic, aminoglycoside antibiotic, carbapenem, cephalosporin, glycylcycline, cephamycin, penam, tetracycline antibiotic, peptide antibiotic, aminocoumarin antibiotic, rifamycin antibiotic, phenicol antibiotic, triclosan, penem	antibiotic efflux	23.56	88.48
Loose	TolC		protein homolog model	ATP-binding cassette (ABC) antibiotic efflux pump, major facilitator superfamily (MFS) antibiotic efflux pump, resistance-nodulation-cell division (RND) antibiotic efflux pump	macrolide antibiotic, fluoroquinolone antibiotic, aminoglycoside antibiotic, carbapenem, cephalosporin, glycylcycline, cephamycin, penam, tetracycline antibiotic, peptide antibiotic, aminocoumarin antibiotic, rifamycin antibiotic, phenicol antibiotic, triclosan, penem	antibiotic efflux	23.43	85.45
Loose	TriA		protein homolog model	resistance-nodulation-cell division (RND) antibiotic efflux pump	triclosan	antibiotic efflux	29.29	93.99
Loose	TriB		protein homolog model	resistance-nodulation-cell division (RND) antibiotic efflux pump	triclosan	antibiotic efflux	30.o�u	96.35
Loose	TriB		protein homolog model	resistance-nodulation-cell division (RND) antibiotic efflux pump	triclosan	antibiotic efflux	29.31	100.28
Loose	TriB		protein homolog model	resistance-nodulation-cell division (RND) antibiotic efflux pump	triclosan	antibiotic efflux	23.66	99.16
Loose	tsnR		protein homolog model	non-erm 23S ribosomal RNA methyltransferase (A1067)	peptide antibiotic	antibiotic target alteration	26.28	84.07
Loose	tsnR		protein homolog model	non-erm 23S ribosomal RNA methyltransferase (A1067)	peptide antibiotic	antibiotic target alteration	25.95	90.37
Loose	tsnR		protein homolog model	non-erm 23S ribosomal RNA methyltransferase (A1067)	peptide antibiotic	antibiotic target alteration	25.0	91.48
Loose	TxR		protein homolog model	ATP-binding cassette (ABC) antibiotic efflux pump	tetracycline antibiotic	antibiotic efflux	35.53	146.86
Loose	TxR		protein homolog model	ATP-binding cassette (ABC) antibiotic efflux pump	tetracycline antibiotic	antibiotic efflux	34.67	139.62
Loose	TxR		protein homolog model	ATP-binding cassette (ABC) antibiotic efflux pump	tetracycline antibiotic	antibiotic efflux	41.8	139.94
Loose	TxR		protein homolog model	ATP-binding cassette (ABC) antibiotic efflux pump	tetracycline antibiotic	antibiotic efflux	34.45	105.66
Loose	TxR		protein homolog model	ATP-binding cassette (ABC) antibiotic efflux pump	tetracycline antibiotic	antibiotic efflux	37.58	160.06
Loose	TxR		protein homolog model	ATP-binding cassette (ABC) antibiotic efflux pump	tetracycline antibiotic	antibiotic efflux	41.49	161.32
Loose	TxR		protein homolog model	ATP-binding cassette (ABC) antibiotic efflux pump	tetracycline antibiotic	antibiotic efflux	36.02	151.89
Loose	TxR		protein homolog model	ATP-binding cassette (ABC) antibiotic efflux pump	tetracycline antibiotic	antibiotic efflux	35.96	184.59
Loose	TxR		protein homolog model	ATP-binding cassette (ABC) antibiotic efflux pump	tetracycline antibiotic	antibiotic efflux	34.74	161.64
Loose	TxR		protein homolog model	ATP-binding cassette (ABC) antibiotic efflux pump	tetracycline antibiotic	antibiotic efflux	38.14	146.86
Loose	TxR		protein homolog model	ATP-binding cassette (ABC) antibiotic efflux pump	tetracycline antibiotic	antibiotic efflux	41.8	147.48
Loose	TxR		protein homolog model	ATP-binding cassette (ABC) antibiotic efflux pump	tetracycline antibiotic	antibiotic efflux	43.57	153.46
Loose	TxR		protein homolog model	ATP-binding cassette (ABC) antibiotic efflux pump	tetracycline antibiotic	antibiotic efflux	46.03	141.19
Loose	TxR		protein homolog model	ATP-binding cassette (ABC) antibiotic efflux pump	tetracycline antibiotic	antibiotic efflux	40.33	139.62
Loose	TxR		protein homolog model	ATP-binding cassette (ABC) antibiotic efflux pump	tetracycline antibiotic	antibiotic efflux	38.08	160.38
Loose	TxR		protein homolog model	ATP-binding cassette (ABC) antibiotic efflux pump	tetracycline antibiotic	antibiotic efflux	43.3	171.38
Loose	ugd		protein homolog model	pmr phosphoethanolamine transferase	peptide antibiotic	antibiotic target alteration	77.32	100.00
Loose	vanE		protein homolog model	glycopeptide resistance gene cluster, van ligase	glycopeptide antibiotic	antibiotic target alteration	21.52	126.99
Loose	vanE		protein homolog model	glycopeptide resistance gene cluster, van ligase	glycopeptide antibiotic	antibiotic target alteration	31.53	93.47
Loose	vanHB		protein homolog model	vanH, glycopeptide resistance gene cluster	glycopeptide antibiotic	antibiotic target alteration	32.02	126.63
Loose	vanHD		protein homolog model	vanH, glycopeptide resistance gene cluster	glycopeptide antibiotic	antibiotic target alteration	31.13	99.07
Loose	vanHD		protein homolog model	vanH, glycopeptide resistance gene cluster	glycopeptide antibiotic	antibiotic target alteration	32.17	102.48
Loose	vanHO		protein homolog model	vanH, glycopeptide resistance gene cluster	glycopeptide antibiotic	antibiotic target alteration	28.28	107.71
Loose	vanJ		protein homolog model	vanJ membrane protein	glycopeptide antibiotic	antibiotic target alteration	53.33	133.94
Loose	vanRD		protein homolog model	glycopeptide resistance gene cluster, vanR	glycopeptide antibiotic	antibiotic target alteration	34.67	125.43
Loose	vanRE		protein homolog model	glycopeptide resistance gene cluster, vanR	glycopeptide antibiotic	antibiotic target alteration	35.24	96.51
Loose	vanRF		protein homolog model	glycopeptide resistance gene cluster, vanR	glycopeptide antibiotic	antibiotic target alteration	35.04	103.03
Loose	vanRF		protein homolog model	glycopeptide resistance gene cluster, vanR	glycopeptide antibiotic	antibiotic target alteration	24.pro	174.89
Loose	vanRF		protein homolog model	glycopeptide resistance gene cluster, vanR	glycopeptide antibiotic	antibiotic target alteration	29.13	90.48
Loose	vanRF		protein homolog model	glycopeptide resistance gene cluster, vanR	glycopeptide antibiotic	antibiotic target alteration	26.73	113.85
Loose	vanRF		protein homolog model	glycopeptide resistance gene cluster, vanR	glycopeptide antibiotic	antibiotic target alteration	37.74	286.15
Loose	vanRF		protein homolog model	glycopeptide resistance gene cluster, vanR	glycopeptide antibiotic	antibiotic target alteration	31.36	141.13
Loose	vanRG		protein homolog model	glycopeptide resistance gene cluster, vanR	glycopeptide antibiotic	antibiotic target alteration	37.23	93.19
Loose	vanRI		protein homolog model	glycopeptide resistance gene cluster, vanR	glycopeptide antibiotic	antibiotic target alteration	40.17	104.74
Loose	vanRM		protein homolog model	glycopeptide resistance gene cluster, vanR	glycopeptide antibiotic	antibiotic target alteration	32.26	132.76
Loose	vanRM		protein homolog model	glycopeptide resistance gene cluster, vanR	glycopeptide antibiotic	antibiotic target alteration	30.0	138.79
Loose	vanRM		protein homolog model	glycopeptide resistance gene cluster, vanR	glycopeptide antibiotic	antibiotic target alteration	28.91	135.78
Loose	vanRN		protein homolog model	glycopeptide resistance gene cluster, vanR	glycopeptide antibiotic	antibiotic target alteration	30.23	205.22
Loose	vanRN		protein homolog model	glycopeptide resistance gene cluster, vanR	glycopeptide antibiotic	antibiotic target alteration	37.66	109.57
Loose	vanSF		protein homolog model	vanS, glycopeptide resistance gene cluster	glycopeptide antibiotic	antibiotic target alteration	26.svi	125.21
Loose	vanSG		protein homolog model	vanS, glycopeptide resistance gene cluster	glycopeptide antibiotic	antibiotic target alteration	29.srp	126.09
Loose	vanSG		protein homolog model	vanS, glycopeptide resistance gene cluster	glycopeptide antibiotic	antibiotic target alteration	24.23	175.54
Loose	vanSG		protein homolog model	vanS, glycopeptide resistance gene cluster	glycopeptide antibiotic	antibiotic target alteration	26.92	126.36
Loose	vanTG		protein homolog model	glycopeptide resistance gene cluster, vanT	glycopeptide antibiotic	antibiotic target alteration	32.5	50.70
Loose	vanTN		protein homolog model	glycopeptide resistance gene cluster, vanT	glycopeptide antibiotic	antibiotic target alteration	25.81	48.71
Loose	vanUG		protein homolog model	glycopeptide resistance gene cluster, vanU	glycopeptide antibiotic	antibiotic target alteration	37.1	94.67
Loose	vatB		protein homolog model	streptogramin vat acetyltransferase	streptogramin antibiotic	antibiotic inactivation	41.67	87.26
Loose	vatB		protein homolog model	streptogramin vat acetyltransferase	streptogramin antibiotic	antibiotic inactivation	44.64	86.79
Loose	vatD		protein homolog model	streptogramin vat acetyltransferase	streptogramin antibiotic	antibiotic inactivation	27.21	222.06
Loose	vatF		protein homolog model	streptogramin vat acetyltransferase	streptogramin antibiotic	antibiotic inactivation	44.26	92.31
Loose	Vibrio cholerae varG		protein homolog model	subclass B1 Vibrio cholerae varG beta-lactamase	carbapenem	antibiotic inactivation	24.61	73.59
Loose	vmlR		protein homolog model	ABC-F ATP-binding cassette ribosomal protection protein	macrolide antibiotic, lincosamide antibiotic, streptogramin antibiotic, tetracycline antibiotic, oxazolidinone antibiotic, phenicol antibiotic, pleuromutilin antibiotic	antibiotic target protection	27.87	105.67
Loose	YajC		protein homolog model	resistance-nodulation-cell division (RND) antibiotic efflux pump	fluoroquinolone antibiotic, cephalosporin, glycylcycline, penam, tetracycline antibiotic, rifamycin antibiotic, phenicol antibiotic, triclosan	antibiotic efflux	52.83	97.32
Loose	ykkC		protein homolog model	small multidrug resistance (SMR) antibiotic efflux pump	aminoglycoside antibiotic, tetracycline antibiotic, phenicol antibiotic	antibiotic efflux	38.61	92.86
