# Supplementary material for: Biochemical and molecular characterization of three serologically different Vibrio harveyi strains isolated from farmed Dicentrarchus labrax from the Adriatic Sea
Source: Sci Rep. 2022 May 4;12:7309. doi: 10.1038/s41598-022-10720-z (PMC9068760; doi:10.1038/s41598-022-10720-z)
Supplement: Supplementary file 2 — Supplementary Information 2. [file 41598_2022_10720_MOESM2_ESM.xls]

## Sheet: VFDB
VFclass	Virulence factors	Related genes	94_17	72_16	150_16	V.cholerae O1 biovar El Tor str. N16961	V. cholerae O395	V. fischeri ES114	V. parahaemolyticus RIMD 2210633	V. vulnificus CMCP6	V. vulnificus YJ016
Adherence	Accessory colonization factor	acfA	-	-	-	+	+	-	-	-	-
		acfB	-	-	-	+	+	-	-	-	-
		acfC	-	-	-	+	+	-	-	-	-
		acfD	+	+	+	+	+	-	-	-	-
	Mannose-sensitive hemagglutinin (MSHA type IV pilus)	mshA	+	+	+	+	+	+	+	+	+
		mshB	-	-	+	+	+	+	+	+	+
		mshC	-	-	-	+	+	+	+	+	+
		mshD	+	+	+	+	+	+	+	+	+
		mshE	+	+	+	+	+	+	+	+	+
		mshF	+	+	+	+	+	+	+	+	+
		mshG	+	+	+	+	+	+	+	+	+
		mshH	+	+	+	+	+	+	+	+	+
		mshI	+	+	+	+	+	+	+	+	+
		mshJ	+	+	+	+	+	+	+	+	+
		mshK	+	+	+	+	+	+	+	+	+
		mshL	+	+	+	+	+	+	+	+	+
		mshM	+	+	+	+	+	+	+	+	+
		mshN	+	+	+	+	+	+	+	+	+
	Toxin-coregulated pilus (type IVB pilus)	tcpA	-	-	-	+	+	+	-	-	-
		tcpB	-	-	-	+	+	+	-	-	-
		tcpC	-	-	-	+	+	+	-	-	-
		tcpD	-	-	-	+	+	+	-	-	-
		tcpE	-	-	-	+	+	+	-	-	-
		tcpF	-	-	-	+	+	+	-	-	-
		tcpH	-	-	-	+	+	-	-	-	-
		tcpI	-	-	-	+	+	-	-	-	-
		tcpJ	-	-	-	+	+	-	-	-	-
		tcpN/toxT	-	-	-	+	+	-	-	-	-
		tcpP	-	-	-	+	+	-	-	-	-
		tcpQ	-	-	-	+	+	+	-	-	-
		tcpR	-	-	-	+	+	-	-	-	-
		tcpS	-	-	-	+	+	+	-	-	-
		tcpT	-	-	-	+	+	+	-	-	-
	Type IV pilus	pilA	-	+	-	+	+	+	+	+	+
		pilB	+	+	+	+	+	+	+	+	+
		pilC	+	+	+	+	+	+	+	+	+
		pilD	+	+	+	+	+	+	+	+	+
	The tad locus(Haemophilus)	tadA	+	+	+	-	-	-	-	-	-
Antiphagocytosis	Capsular polysaccharide	cpsA	+	+	+	+	+	-	+	+	+
		cpsB	+	+	+	+	+	-	+	+	+
		cpsC	+	+	+	+	+	-	+	+	+
		cpsD	+	+	+	+	+	-	+	+	+
		cpsE	+	+	+	-	-	-	+	-	-
		cpsF	+	+	+	+	+	-	+	+	+
		cpsG	+	+	+	-	-	-	+	-	-
		cpsH	+	+	+	-	-	-	+	+	+
		cpsI	+	+	+	-	-	-	+	+	+
		cpsJ	+	+	+	-	-	-	+	+	-
		hp1	-	-	-	-	-	-	-	+	-
		rmlA	-	-	-	-	-	+	-	-	+
		rmlB	-	-	-	-	-	+	-	-	+
		rmlC	-	-	-	-	-	+	-	-	+
		rmlD	-	-	-	-	-	-	-	-	+
		wbfB	-	-	-	-	-	+	-	-	-
		wbfC	-	-	-	-	-	+	-	-	-
		wbfT	-	-	-	-	-	+	-	+	-
		wbfU	-	-	-	+	+	+	-	+	-
		wbfV/wcvB	+	+	+	-	-	-	-	+	+
		wbfY	-	-	+	+	+	+	-	+	+
		wbjD/wecB	-	-	-	+	+	-	-	+	+
		wbuB	-	-	-	-	-	-	-	+	-
		wcaJ	-	-	-	-	-	-	-	-	+
		wecA	+	-	-	-	-	+	-	-	-
		wecC	-	-	-	+	+	-	-	+	+
		wza	+	+	+	-	-	+	-	+	+
		wzb	+	+	+	-	-	+	-	+	+
		wzc	+	+	+	-	-	+	-	+	+
Chemotaxis and motility	Flagella	cheA	+	+	+	+	+	+	+	+	+
		cheB	+	+	+	+	+	+	+	+	+
		cheR	+	+	+	+	+	+	+	+	+
		cheV	+	+	+	+	+	+	+	+	+
		cheW	+	+	+	+	+	+	+	+	+
		cheY	+	+	+	+	+	+	+	+	+
		cheZ	+	+	+	+	+	+	+	+	+
		filM	+	+	+	+	+	+	+	+	+
		flaA	+	+	+	+	+	+	+	+	+
		flaB	+	+	+	+	+	+	+	+	+
		flaC	-	-	-	+	+	+	+	+	+
		flaD	+	+	+	+	+	+	+	+	+
		flaE	+	+	+	+	+	+	+	+	+
		flaG	+	+	+	+	+	+	+	+	+
		flaI	+	+	+	+	+	+	+	+	+
		flgA	+	+	+	+	+	+	+	+	+
		flgB	+	+	+	+	+	+	+	+	+
		flgC	+	+	+	+	+	+	+	+	+
		flgD	+	+	+	+	+	+	+	+	+
		flgE	+	+	+	+	+	+	+	+	+
		flgF	+	+	+	+	+	+	+	+	+
		flgG	+	+	+	+	+	+	+	+	+
		flgH	+	+	+	+	+	+	+	+	+
		flgI	+	+	+	+	+	+	+	+	+
		flgJ	+	+	+	+	+	+	+	+	+
		flgK	+	+	+	+	+	+	+	+	+
		flgL	+	+	+	+	+	+	+	+	+
		flgM	+	+	+	+	+	+	+	+	+
		flgN	+	+	+	+	+	+	+	+	+
		flhA	+	+	+	+	+	+	+	+	+
		flhB	+	+	+	+	+	+	+	+	+
		flhF	+	+	+	+	+	+	+	+	+
		flhG	+	+	+	+	+	+	+	+	+
		fliA	+	+	+	+	+	+	+	+	+
		fliD	+	+	+	+	+	+	+	+	+
		fliE	+	+	+	+	+	+	+	+	+
		fliF	+	+	+	+	+	+	+	+	+
		fliG	+	+	+	+	+	+	+	+	+
		fliH	+	+	+	+	+	+	+	+	+
		fliI	+	+	+	+	+	+	+	+	+
		fliJ	+	+	+	+	+	+	+	+	+
		fliK	+	+	+	+	+	+	+	+	+
		fliL	+	+	+	+	+	+	+	+	+
		fliN	+	+	+	+	+	+	+	+	+
		fliO	+	+	+	+	+	+	+	+	+
		fliP	+	+	+	+	+	+	+	+	+
		fliQ	+	+	+	+	+	+	+	+	+
		fliR	+	+	+	+	+	+	+	+	+
		fliS	+	+	+	+	+	+	+	+	+
		flrA	+	+	+	+	+	+	+	+	+
		flrB	+	+	+	+	+	+	+	+	+
		flrC	+	+	+	+	+	+	+	+	+
		motA	+	+	+	+	+	+	+	+	+
		motB	+	+	+	+	+	+	+	+	+
		motX	+	+	+	+	+	+	+	+	+
		motY	+	+	+	+	+	+	+	+	+
Enzyme	Metalloproteinase	hap/vvp	-	-	-	+	+	-	-	+	+
	Neuraminidase	nanH	-	-	-	+	+	-	-	-	-
Iron uptake	Enterobactin receptors	irgA	-	-	-	+	+	-	+	-	-
		vctA	+	+	+	+	+	-	+	-	-
	Heme receptors	hasR	-	-	-	+	+	-	-	-	-
		hutA	+	+	+	+	+	+	+	+	+
		hutR	-	-	-	+	+	+	+	+	+
	Periplasmic binding protein-dependent ABC transport systems	vctC	+	+	+	+	+	-	+	+	+
		vctD	+	+	+	+	+	-	+	+	+
		vctG	+	+	+	+	+	-	+	+	+
		vctP	+	+	+	+	+	-	+	+	+
		viuC	-	-	-	+	+	-	-	-	-
		viuD	-	-	-	+	+	-	-	-	-
		viuG	-	-	-	+	+	-	-	-	-
		viuP	-	-	-	+	+	-	-	-	-
	Vibriobactin	vibA	-	-	-	+	+	-	-	+	+
		vibB	-	-	-	+	+	-	-	+	+
		vibC	-	-	-	+	+	-	-	+	+
		vibD	-	-	-	+	+	-	-	+	+
		vibE	+	+	+	+	+	-	-	+	+
		vibF	-	-	-	+	+	-	-	+	+
		vibH	-	-	-	+	+	-	-	+	+
		viuA	-	-	-	+	+	-	-	+	+
		viuB	-	-	-	+	+	-	-	+	+
	Ferrous iron transport(Shigella)	sitC	+	+	+	-	-	-	-	-	-
	Iron/manganese transport(Escherichia)	sitA	+	+	+	-	-	-	-	-	-
		sitB	+	+	+	-	-	-	-	-	-
		sitD	+	+	+	-	-	-	-	-	-
Quorum sensing	Autoinducer-2	luxS	+	+	+	+	+	+	+	+	+
	Cholerae autoinducer-1	cqsA	+	+	+	+	+	-	+	-	-
Secretion system	EPS type II secretion system	epsC	+	+	+	+	+	+	+	+	+
		epsE	+	+	+	+	+	+	+	+	+
		epsF	+	+	+	+	+	+	+	+	+
		epsG	+	+	+	+	+	+	+	+	+
		epsH	+	+	+	+	+	+	+	+	+
		epsI	+	+	+	+	+	+	+	+	+
		epsJ	+	+	+	+	+	+	+	+	+
		epsK	+	+	+	+	+	+	+	+	+
		epsL	+	+	+	+	+	+	+	+	+
		epsM	+	+	+	+	+	+	+	+	+
		epsN	+	+	+	+	+	+	+	+	+
		gspD	+	+	+	+	+	+	+	+	+
	T3SS1 secreted effectors	Undetermined	+	+	+	-	-	-	+	-	-
		vopQ	+	+	+	-	-	-	+	-	-
		vopR	+	+	+	-	-	-	+	-	-
		vopS	-	-	-	-	-	-	+	-	-
	T3SS1	sycN	+	+	+	-	-	-	+	-	-
		tyeA	+	+	+	-	-	-	+	-	-
		vcrD	+	+	+	-	-	-	+	-	-
		vcrG	+	+	+	-	-	-	+	-	-
		vcrH	+	+	+	-	-	-	+	-	-
		vcrR	+	+	+	-	-	-	+	-	-
		vcrV	-	-	-	-	-	-	+	-	-
		virF	+	+	+	-	-	-	+	-	-
		virG	-	+	+	-	-	-	+	-	-
		vopB	+	+	+	-	-	-	+	-	-
		vopD	+	+	+	-	-	-	+	-	-
		vopN	+	+	+	-	-	-	+	-	-
		vscA	+	+	+	-	-	-	+	-	-
		vscB	+	+	+	-	-	-	+	-	-
		vscC	+	+	+	-	-	-	+	-	-
		vscD	+	+	+	-	-	-	+	-	-
		vscF	+	+	+	-	-	-	+	-	-
		vscG	+	+	+	-	-	-	+	-	-
		vscH	+	+	+	-	-	-	+	-	-
		vscI	+	+	+	-	-	-	+	-	-
		vscJ	+	+	+	-	-	-	+	-	-
		vscK	+	+	+	-	-	-	+	-	-
		vscL	+	+	+	-	-	-	+	-	-
		vscN	+	+	+	-	-	-	+	-	-
		vscO	+	+	+	-	-	-	+	-	-
		vscP	-	-	-	-	-	-	+	-	-
		vscQ	+	+	+	-	-	-	+	-	-
		vscR	+	+	+	-	-	-	+	-	-
		vscS	+	+	+	-	-	-	+	-	-
		vscT	+	+	+	-	-	-	+	-	-
		vscU	+	+	+	-	-	-	+	-	-
		vscX	+	+	+	-	-	-	+	-	-
		vscY	+	+	+	-	-	-	+	-	-
		vxsC	+	+	+	-	-	-	+	-	-
	T3SS2 secreted effectors	vopA	-	-	-	-	-	-	+	-	-
		vopC	-	-	-	-	-	-	+	-	-
		vopL	-	-	-	-	-	-	+	-	-
		vopT	-	-	-	-	-	-	+	-	-
	T3SS2	Undetermined	-	-	-	-	-	-	+	-	-
		Undetermined	-	-	-	-	-	-	+	-	-
		Undetermined	-	-	-	-	-	-	+	-	-
		Undetermined	-	-	-	-	-	-	+	-	-
		Undetermined	-	-	-	-	-	-	+	-	-
		Undetermined	-	-	-	-	-	-	+	-	-
		Undetermined	-	-	-	-	-	-	+	-	-
		Undetermined	-	-	-	-	-	-	+	-	-
		Undetermined	-	-	-	-	-	-	+	-	-
		vcrD2	-	-	-	-	-	-	+	-	-
		vscC2	-	-	-	-	-	-	+	-	-
		vscN2	-	-	-	-	-	-	+	-	-
	VAS effector proteins	hcp-1	-	-	-	+	+	-	-	-	-
		hcp-2	-	-	-	+	+	-	-	-	-
		vgrG-1	-	-	-	+	+	-	-	-	-
		vgrG-2	-	-	-	+	+	-	-	-	-
		vgrG-3	-	-	-	+	+	-	-	-	-
	VAS type VI secretion system	vasA	-	-	-	+	+	-	-	-	-
		vasB	-	-	-	+	+	-	-	-	-
		vasC	-	-	-	+	+	-	-	-	-
		vasD	-	-	-	+	+	-	-	-	-
		vasE	-	-	-	+	+	-	-	-	-
		vasF	-	-	-	+	+	-	-	-	-
		vasG	+	+	+	+	+	-	-	-	-
		vasH	-	-	-	+	+	-	-	-	-
		vasI	-	-	-	+	+	-	-	-	-
		vasJ	-	-	-	+	+	-	-	-	-
		vasK	-	-	-	+	+	-	-	-	-
Toxin	Accessory cholera enterotoxin	ace	-	-	-	+	+	+	-	-	-
	Cholera toxin	ctxA	-	-	-	+	+	-	-	-	-
		ctxB	-	-	-	+	-	-	-	-	-
	Hemolysin/cytolysin	vvhA	-	-	-	-	-	-	-	+	+
	RTX toxin	rtxA	-	-	-	+	+	-	-	+	+
		rtxB	-	-	-	+	+	-	-	+	+
		rtxC	-	-	-	+	-	-	-	+	+
		rtxD	-	-	-	+	+	-	-	+	+
	Thermolabile hemolysin	tlh	+	+	+	+	+	-	+	+	+
	Thermostable direct hemolysin	tdh	-	-	-	-	-	-	+	-	-
	V.cholerae cytolysin	hlyA	-	-	-	+	+	-	-	-	-
	Zonula occludens toxin	zot	-	-	-	+	+	+	-	-	-
	Heat-stable cytotonic enterotoxin	ast	+	+	+	-	-	-	-	-	-
Cell surface components	Trehalose-recycling ABC transporter(Mycobacterium)	sugC	+	-	+	-	-	-	-	-	-
Fimbrial adherence determinants	Stb(Salmonella)	stbA	-	-	+	-	-	-	-	-	-
	Table saved from VFDB (http://www.mgc.ac.cn/VFs/) [Thu Jun 10 16:17:04 2021]
Color legend:
differences between the strains of V. harveyi
previously not found in other Vibrio species
not found in other Vibrio species and differences between the strains of V. harveyi
